# Supplementary material for: 4,4′-(Propane-1,3-di­yl)dipyridinium tetra­chloridonickelate(II)
Source: Acta Crystallogr Sect E Struct Rep Online. 2009 Nov 21;65(Pt 12):m1656. doi: 10.1107/S1600536809048843 (PMC2972160; doi:10.1107/S1600536809048843)
Supplement: Supplementary file 1 [file e-65-m1656-sup1.cif]

##############################################################################
###                                                                        ###
###        Electronic paper (Acta Crystallographica Section E)             ###
###                                                                        ###
##############################################################################
#                                                                            #
# This CIF contains the data in a paper accepted for publication in Acta     #
# Crystallographica Section E. It conforms to the requirements of Notes      #
# for Authors for Section E, and has been peer reviewed under the auspices   #
# of the IUCr Commission on Journals.                                        #
#                                                                            #
# Full details of the Crystallographic Information File format               #
# are given in the paper "The Crystallographic Information File (CIF):       #
# a New Standard Archive File for Crystallography" by S. R. Hall, F. H.      #
# Allen and I. D. Brown [Acta Cryst. (1991), A47, 655-685].                  #
#                                                                            #
# The current version of the core CIF dictionary is obtainable from          #
# ftp://ftp.iucr.org/pub/cif_core.dic. The current version number is 2.4.    #
#                                                                            #
# Software is freely available for graphical display of the structure(s) in  #
# this CIF.  For information consult the CIF home page http://www.iucr.org/  #
# cif/home.html                                                              #
#                                                                            #
# This file may be used for bona fide research purposes within the           #
# scientific community so long as proper attribution is given to the journal # 
# article from which it was obtained.                                        #
#                                                                            #
##############################################################################
                                             
data_global
_audit_creation_method     'SHELXL-97'
_journal_date_recd_electronic     2009-11-03
_journal_date_accepted     2009-11-17
_journal_name_full     'Acta Crystallographica, Section E'
_journal_year     2009
_journal_volume     65
_journal_issue     12
_journal_page_first     m1656
_journal_page_last     m1656
_journal_paper_category     QM
_journal_coeditor_code     BG2307
_publ_contact_author_name     'Prof. Zhong-Xiang Du'
_publ_contact_author_address
;
Department of Chemistry, Luoyang Normal University,
Luoyang, Henan 471022
People's Republic of China
;
_publ_contact_author_email     dzx6281@126.com
_publ_contact_author_fax     '86 379 65515378'
_publ_contact_author_phone     '86 379 65515378 '
_publ_section_title
;
4,4'-(Propane-1,3-diyl)dipyridinium tetrachloridonickelate(II)
;
loop_
    _publ_author_name
    _publ_author_footnote
    _publ_author_address
    'Zhong-Xiang Du' ?
;
Department of Chemistry, Luoyang Normal University,
Luoyang, Henan 471022
People's Republic of China
;
    'Ju-Ping Qu' ?
;
Department of Chemical Engineering and Environmental Engineering,
Jiaozuo University, Jiaozuo, Henan 450042
People's Republic of China
;
data_I
_audit_creation_method     SHELXL-97
_chemical_name_systematic
;
4,4'-(Propane-1,3-diyl)dipyridinium tetrachloridonickelate(II)
;
_chemical_name_common     ?
_chemical_formula_moiety     'C13 H16 N2 2+, Cl4 Ni 2-'
_chemical_formula_sum     'C13 H16 Cl4 N2 Ni'
_chemical_formula_iupac     '(C13 H16 N2) [Ni Cl4]'
_chemical_formula_weight     400.79
_chemical_melting_point     ?
_symmetry_cell_setting     Monoclinic
_symmetry_space_group_name_H-M     'P 21/n'
_symmetry_space_group_name_Hall     '-P 2yn'
loop_
    _symmetry_equiv_pos_as_xyz
    'x, y, z'
    '-x+1/2, y+1/2, -z+1/2'
    '-x, -y, -z'
    'x-1/2, -y-1/2, z-1/2'
_cell_length_a     7.2358(7)
_cell_length_b     20.773(2)
_cell_length_c     11.1246(11)
_cell_angle_alpha     90.00
_cell_angle_beta     90.6270(10)
_cell_angle_gamma     90.00
_cell_volume     1672.1(3)
_cell_formula_units_Z     4
_cell_measurement_reflns_used     3858
_cell_measurement_theta_min     2.68
_cell_measurement_theta_max     25.57
_cell_measurement_temperature     294(2)
_exptl_crystal_description     block
_exptl_crystal_colour     blue
_exptl_crystal_size_max     0.36
_exptl_crystal_size_mid     0.25
_exptl_crystal_size_min     0.24
_exptl_crystal_density_diffrn     1.592
_exptl_crystal_density_meas     ?
_exptl_crystal_density_method     'not measured'
_exptl_crystal_F_000     816
_exptl_absorpt_coefficient_mu     1.790
_exptl_absorpt_correction_type     multi-scan
_exptl_absorpt_process_details     '(SADABS; Sheldrick, 1996)'
_exptl_absorpt_correction_T_min     0.5651
_exptl_absorpt_correction_T_max     0.6733
_exptl_special_details
;
;
_diffrn_ambient_temperature     294(2)
_diffrn_radiation_type     MoK\a
_diffrn_radiation_wavelength     0.71073
_diffrn_radiation_source     'fine-focus sealed tube'
_diffrn_radiation_monochromator     graphite
_diffrn_measurement_device_type     'Bruker APEXII CCD area-detector'
_diffrn_measurement_method     '\f and \w scans'
_diffrn_detector_area_resol_mean     ?
_diffrn_reflns_number     12584
_diffrn_reflns_av_R_equivalents     0.0261
_diffrn_reflns_av_sigmaI/netI     0.0228
_diffrn_reflns_theta_min     2.68
_diffrn_reflns_theta_max     25.50
_diffrn_reflns_theta_full     25.50
_diffrn_measured_fraction_theta_max     0.999
_diffrn_measured_fraction_theta_full     0.999
_diffrn_reflns_limit_h_min     -8
_diffrn_reflns_limit_h_max     8
_diffrn_reflns_limit_k_min     -24
_diffrn_reflns_limit_k_max     25
_diffrn_reflns_limit_l_min     -13
_diffrn_reflns_limit_l_max     13
_diffrn_standards_number     ?
_diffrn_standards_interval_count     ?
_diffrn_standards_interval_time     ?
_diffrn_standards_decay_%     ?
_refine_special_details
;
Refinement of <i>F</i>^2^ against ALL reflections. The weighted <i>R</i>-factor
<i>wR</i> and
goodness of fit <i>S</i> are based on <i>F</i>^2^, conventional
<i>R</i>-factors <i>R</i> are based
on <i>F</i>, with <i>F</i> set to zero for negative <i>F</i>^2^. The threshold
expression of
<i>F</i>^2^ > \s(<i>F</i>^2^) is used only for calculating <i>R</i>-factors(gt)
<i>etc</i>. and is
not relevant to the choice of reflections for refinement. <i>R</i>-factors
based
on <i>F</i>^2^ are statistically about twice as large as those based on
<i>F</i>, and <i>R</i>-
factors based on ALL data will be even larger.
;
_reflns_number_total     3107
_reflns_number_gt     2556
_reflns_threshold_expression     I>2\s(I)
_refine_ls_structure_factor_coef     Fsqd
_refine_ls_matrix_type     full
_refine_ls_R_factor_all     0.0388
_refine_ls_R_factor_gt     0.0290
_refine_ls_wR_factor_gt     0.0440
_refine_ls_wR_factor_ref     0.0451
_refine_ls_goodness_of_fit_ref     1.904
_refine_ls_restrained_S_all     1.904
_refine_ls_number_reflns     3107
_refine_ls_number_parameters     181
_refine_ls_number_restraints     0
_refine_ls_hydrogen_treatment     constr
_refine_ls_weighting_scheme     calc
_refine_ls_weighting_details
         'calc w=1/[\s^2^(Fo^2^)+(0.0000P)^2^+0.0000P] where P=(Fo^2^+2Fc^2^)/3'
_atom_sites_solution_hydrogens     geom
_atom_sites_solution_primary     direct
_atom_sites_solution_secondary     difmap
_refine_ls_shift/su_max     0.000
_refine_ls_shift/su_mean     0.000
_refine_diff_density_max     0.363
_refine_diff_density_min     -0.451
_refine_ls_extinction_method     none
_refine_ls_extinction_coef     ?
loop_
    _atom_type_symbol
    _atom_type_description
    _atom_type_scat_dispersion_real
    _atom_type_scat_dispersion_imag
    _atom_type_scat_source
    'C' 'C' 0.0033 0.0016
                         'International Tables Vol C Tables 4.2.6.8 and 6.1.1.4'
    'H' 'H' 0.0000 0.0000
                         'International Tables Vol C Tables 4.2.6.8 and 6.1.1.4'
    'N' 'N' 0.0061 0.0033
                         'International Tables Vol C Tables 4.2.6.8 and 6.1.1.4'
    'Ni' 'Ni' 0.3393 1.1124
                         'International Tables Vol C Tables 4.2.6.8 and 6.1.1.4'
    'Cl' 'Cl' 0.1484 0.1585
                         'International Tables Vol C Tables 4.2.6.8 and 6.1.1.4'
_computing_data_collection     'APEX2 (Bruker, 2004)'
_computing_cell_refinement     'SAINT (Bruker, 2004)'
_computing_data_reduction     'SAINT (Bruker, 2004)'
_computing_structure_solution     'SHELXS97 (Sheldrick, 2008)'
_computing_structure_refinement     'SHELXL97 (Sheldrick, 2008)'
_computing_molecular_graphics     'SHELXTL (Sheldrick, 2008)'
_computing_publication_material     'SHELXTL (Sheldrick, 2008)'
loop_
    _atom_site_type_symbol
    _atom_site_label
    _atom_site_fract_x
    _atom_site_fract_y
    _atom_site_fract_z
    _atom_site_U_iso_or_equiv
    _atom_site_adp_type
    _atom_site_calc_flag
    _atom_site_refinement_flags
    _atom_site_occupancy
    _atom_site_disorder_assembly
    _atom_site_disorder_group
    C C1 0.9569(3) 0.39288(13) 0.4993(2) 0.0604(7) Uani d . 1 . .
    H H1 0.9940 0.4331 0.5272 0.073 Uiso calc R 1 . .
    C C2 0.7956(3) 0.38678(11) 0.4357(2) 0.0534(7) Uani d . 1 . .
    H H2 0.7226 0.4228 0.4204 0.064 Uiso calc R 1 . .
    C C3 0.7409(3) 0.32701(11) 0.3941(2) 0.0425(6) Uani d . 1 . .
    C C4 0.8519(3) 0.27500(12) 0.4223(2) 0.0546(7) Uani d . 1 . .
    H H4 0.8166 0.2340 0.3976 0.066 Uiso calc R 1 . .
    C C5 1.0119(4) 0.28295(13) 0.4855(2) 0.0611(7) Uani d . 1 . .
    H H5 1.0862 0.2476 0.5034 0.073 Uiso calc R 1 . .
    C C6 0.5730(3) 0.31581(10) 0.3173(2) 0.0544(7) Uani d . 1 . .
    H H6A 0.5005 0.2821 0.3546 0.065 Uiso calc R 1 . .
    H H6B 0.6135 0.2995 0.2403 0.065 Uiso calc R 1 . .
    C C7 0.4473(3) 0.37229(10) 0.2940(2) 0.0462(6) Uani d . 1 . .
    H H7A 0.5157 0.4064 0.2548 0.055 Uiso calc R 1 . .
    H H7B 0.4019 0.3888 0.3697 0.055 Uiso calc R 1 . .
    C C8 0.2851(3) 0.35192(10) 0.2146(2) 0.0472(6) Uani d . 1 . .
    H H8A 0.3340 0.3356 0.1397 0.057 Uiso calc R 1 . .
    H H8B 0.2227 0.3165 0.2539 0.057 Uiso calc R 1 . .
    C C9 0.1435(3) 0.40250(11) 0.1848(2) 0.0403(6) Uani d . 1 . .
    C C10 -0.0087(3) 0.38588(11) 0.1149(2) 0.0497(7) Uani d . 1 . .
    H H10 -0.0194 0.3442 0.0853 0.060 Uiso calc R 1 . .
    C C11 -0.1429(3) 0.42979(12) 0.0891(2) 0.0551(7) Uani d . 1 . .
    H H11 -0.2454 0.4180 0.0429 0.066 Uiso calc R 1 . .
    C C12 0.0190(3) 0.50868(12) 0.1949(2) 0.0594(7) Uani d . 1 . .
    H H12 0.0274 0.5511 0.2213 0.071 Uiso calc R 1 . .
    C C13 0.1564(3) 0.46566(11) 0.2227(2) 0.0519(7) Uani d . 1 . .
    H H13 0.2589 0.4791 0.2673 0.062 Uiso calc R 1 . .
    Cl Cl1 -0.06721(8) 0.21383(3) 0.12980(6) 0.05653(19) Uani d . 1 . .
    Cl Cl2 -0.12187(9) 0.05327(3) 0.13195(6) 0.05657(19) Uani d . 1 . .
    Cl Cl3 -0.06868(9) 0.09147(3) 0.42665(6) 0.0606(2) Uani d . 1 . .
    Cl Cl4 0.29570(8) 0.16495(3) 0.30041(6) 0.0633(2) Uani d . 1 . .
    N N1 1.0614(3) 0.34138(11) 0.52139(17) 0.0574(6) Uani d . 1 . .
    H H1A 1.1641 0.3462 0.5601 0.069 Uiso calc R 1 . .
    N N2 -0.1267(3) 0.48968(10) 0.13015(19) 0.0558(6) Uani d . 1 . .
    H H2A -0.2130 0.5170 0.1143 0.067 Uiso calc R 1 . .
    Ni Ni1 0.01874(4) 0.129429(13) 0.24398(3) 0.03832(9) Uani d . 1 . .
loop_
    _atom_site_aniso_label
    _atom_site_aniso_U_11
    _atom_site_aniso_U_22
    _atom_site_aniso_U_33
    _atom_site_aniso_U_12
    _atom_site_aniso_U_13
    _atom_site_aniso_U_23
    C1 0.0602(19) 0.0548(17) 0.066(2) -0.0016(15) -0.0134(15) 0.0003(15)
    C2 0.0527(17) 0.0443(15) 0.0628(18) 0.0060(12) -0.0155(14) 0.0009(13)
    C3 0.0421(15) 0.0413(14) 0.0441(15) 0.0019(11) -0.0031(12) 0.0036(12)
    C4 0.0569(17) 0.0454(15) 0.0613(18) 0.0086(13) -0.0117(14) -0.0033(14)
    C5 0.0621(19) 0.0602(19) 0.0610(19) 0.0188(15) -0.0051(15) 0.0026(16)
    C6 0.0508(17) 0.0451(15) 0.0669(19) 0.0019(12) -0.0131(14) 0.0016(14)
    C7 0.0389(14) 0.0463(14) 0.0533(16) -0.0002(12) -0.0049(12) 0.0005(13)
    C8 0.0482(16) 0.0417(14) 0.0515(16) 0.0019(12) -0.0069(12) 0.0035(12)
    C9 0.0373(14) 0.0404(14) 0.0433(15) -0.0034(11) -0.0009(11) 0.0003(12)
    C10 0.0482(16) 0.0410(15) 0.0597(18) -0.0033(12) -0.0107(13) -0.0013(13)
    C11 0.0455(16) 0.0567(17) 0.0627(19) -0.0034(14) -0.0103(13) 0.0016(15)
    C12 0.0577(18) 0.0470(16) 0.073(2) 0.0026(14) -0.0017(15) -0.0097(15)
    C13 0.0435(15) 0.0476(15) 0.0643(18) -0.0020(12) -0.0090(13) -0.0059(14)
    Cl1 0.0603(4) 0.0411(4) 0.0678(5) -0.0059(3) -0.0164(3) 0.0108(3)
    Cl2 0.0692(5) 0.0397(4) 0.0607(4) -0.0071(3) -0.0095(3) -0.0059(3)
    Cl3 0.0596(4) 0.0696(5) 0.0525(4) -0.0197(3) -0.0093(3) 0.0093(4)
    Cl4 0.0462(4) 0.0542(4) 0.0892(5) -0.0103(3) -0.0145(4) 0.0059(4)
    N1 0.0438(14) 0.0767(16) 0.0514(14) 0.0044(12) -0.0110(11) 0.0038(13)
    N2 0.0462(14) 0.0540(14) 0.0671(16) 0.0139(11) 0.0006(11) 0.0067(12)
    Ni1 0.03720(18) 0.03082(16) 0.04678(19) -0.00285(13) -0.00648(13)
                                                                     0.00183(15)
_geom_special_details
;
All e.s.d.'s (except the e.s.d. in the dihedral angle between two l.s. planes)
are estimated using the full covariance matrix. The cell e.s.d.'s are taken
into account individually in the estimation of e.s.d.'s in distances, angles
and torsion angles; correlations between e.s.d.'s in cell parameters are only
used when they are defined by crystal symmetry. An approximate (isotropic)
treatment of cell e.s.d.'s is used for estimating e.s.d.'s involving l.s.
planes.
;
loop_
    _geom_bond_atom_site_label_1
    _geom_bond_atom_site_label_2
    _geom_bond_site_symmetry_2
    _geom_bond_distance
    _geom_bond_publ_flag
    C1 N1 . 1.332(3) ?
    C1 C2 . 1.364(3) ?
    C1 H1 . 0.9300 ?
    C2 C3 . 1.381(3) ?
    C2 H2 . 0.9300 ?
    C3 C4 . 1.380(3) ?
    C3 C6 . 1.496(3) ?
    C4 C5 . 1.358(3) ?
    C4 H4 . 0.9300 ?
    C5 N1 . 1.326(3) ?
    C5 H5 . 0.9300 ?
    C6 C7 . 1.505(3) ?
    C6 H6A . 0.9700 ?
    C6 H6B . 0.9700 ?
    C7 C8 . 1.521(3) ?
    C7 H7A . 0.9700 ?
    C7 H7B . 0.9700 ?
    C8 C9 . 1.502(3) ?
    C8 H8A . 0.9700 ?
    C8 H8B . 0.9700 ?
    C9 C13 . 1.381(3) ?
    C9 C10 . 1.385(3) ?
    C10 C11 . 1.361(3) ?
    C10 H10 . 0.9300 ?
    C11 N2 . 1.330(3) ?
    C11 H11 . 0.9300 ?
    C12 N2 . 1.330(3) ?
    C12 C13 . 1.370(3) ?
    C12 H12 . 0.9300 ?
    C13 H13 . 0.9300 ?
    Cl1 Ni1 . 2.2487(6) ?
    Cl2 Ni1 . 2.2503(6) ?
    Cl3 Ni1 . 2.2760(7) ?
    Cl4 Ni1 . 2.2198(7) ?
    N1 H1A . 0.8600 ?
    N2 H2A . 0.8600 ?
loop_
    _geom_angle_atom_site_label_1
    _geom_angle_atom_site_label_2
    _geom_angle_atom_site_label_3
    _geom_angle_site_symmetry_1
    _geom_angle_site_symmetry_3
    _geom_angle
    _geom_angle_publ_flag
    N1 C1 C2 . . 120.2(2) ?
    N1 C1 H1 . . 119.9 ?
    C2 C1 H1 . . 119.9 ?
    C1 C2 C3 . . 119.8(2) ?
    C1 C2 H2 . . 120.1 ?
    C3 C2 H2 . . 120.1 ?
    C4 C3 C2 . . 117.6(2) ?
    C4 C3 C6 . . 118.3(2) ?
    C2 C3 C6 . . 124.0(2) ?
    C5 C4 C3 . . 120.9(2) ?
    C5 C4 H4 . . 119.6 ?
    C3 C4 H4 . . 119.6 ?
    N1 C5 C4 . . 119.6(2) ?
    N1 C5 H5 . . 120.2 ?
    C4 C5 H5 . . 120.2 ?
    C3 C6 C7 . . 117.56(19) ?
    C3 C6 H6A . . 107.9 ?
    C7 C6 H6A . . 107.9 ?
    C3 C6 H6B . . 107.9 ?
    C7 C6 H6B . . 107.9 ?
    H6A C6 H6B . . 107.2 ?
    C6 C7 C8 . . 110.12(18) ?
    C6 C7 H7A . . 109.6 ?
    C8 C7 H7A . . 109.6 ?
    C6 C7 H7B . . 109.6 ?
    C8 C7 H7B . . 109.6 ?
    H7A C7 H7B . . 108.2 ?
    C9 C8 C7 . . 116.96(19) ?
    C9 C8 H8A . . 108.1 ?
    C7 C8 H8A . . 108.1 ?
    C9 C8 H8B . . 108.1 ?
    C7 C8 H8B . . 108.1 ?
    H8A C8 H8B . . 107.3 ?
    C13 C9 C10 . . 117.3(2) ?
    C13 C9 C8 . . 123.6(2) ?
    C10 C9 C8 . . 119.1(2) ?
    C11 C10 C9 . . 120.9(2) ?
    C11 C10 H10 . . 119.6 ?
    C9 C10 H10 . . 119.6 ?
    N2 C11 C10 . . 119.6(2) ?
    N2 C11 H11 . . 120.2 ?
    C10 C11 H11 . . 120.2 ?
    N2 C12 C13 . . 119.8(2) ?
    N2 C12 H12 . . 120.1 ?
    C13 C12 H12 . . 120.1 ?
    C12 C13 C9 . . 120.3(2) ?
    C12 C13 H13 . . 119.9 ?
    C9 C13 H13 . . 119.9 ?
    C5 N1 C1 . . 121.9(2) ?
    C5 N1 H1A . . 119.1 ?
    C1 N1 H1A . . 119.1 ?
    C12 N2 C11 . . 122.0(2) ?
    C12 N2 H2A . . 119.0 ?
    C11 N2 H2A . . 119.0 ?
    Cl4 Ni1 Cl1 . . 98.27(2) ?
    Cl4 Ni1 Cl2 . . 142.34(3) ?
    Cl1 Ni1 Cl2 . . 96.59(3) ?
    Cl4 Ni1 Cl3 . . 96.98(3) ?
    Cl1 Ni1 Cl3 . . 134.16(3) ?
    Cl2 Ni1 Cl3 . . 97.04(3) ?
loop_
    _geom_torsion_atom_site_label_1
    _geom_torsion_atom_site_label_2
    _geom_torsion_atom_site_label_3
    _geom_torsion_atom_site_label_4
    _geom_torsion_site_symmetry_1
    _geom_torsion_site_symmetry_2
    _geom_torsion_site_symmetry_3
    _geom_torsion_site_symmetry_4
    _geom_torsion
    _geom_torsion_publ_flag
    N1 C1 C2 C3 . . . . -0.1(4) ?
    C1 C2 C3 C4 . . . . 1.8(4) ?
    C1 C2 C3 C6 . . . . -176.1(2) ?
    C2 C3 C4 C5 . . . . -2.0(4) ?
    C6 C3 C4 C5 . . . . 176.0(2) ?
    C3 C4 C5 N1 . . . . 0.5(4) ?
    C4 C3 C6 C7 . . . . 176.3(2) ?
    C2 C3 C6 C7 . . . . -5.9(4) ?
    C3 C6 C7 C8 . . . . 179.9(2) ?
    C6 C7 C8 C9 . . . . 178.7(2) ?
    C7 C8 C9 C13 . . . . 1.8(3) ?
    C7 C8 C9 C10 . . . . -178.6(2) ?
    C13 C9 C10 C11 . . . . -2.5(4) ?
    C8 C9 C10 C11 . . . . 178.0(2) ?
    C9 C10 C11 N2 . . . . 0.8(4) ?
    N2 C12 C13 C9 . . . . -0.7(4) ?
    C10 C9 C13 C12 . . . . 2.4(4) ?
    C8 C9 C13 C12 . . . . -178.1(2) ?
    C4 C5 N1 C1 . . . . 1.3(4) ?
    C2 C1 N1 C5 . . . . -1.5(4) ?
    C13 C12 N2 C11 . . . . -1.1(4) ?
    C10 C11 N2 C12 . . . . 1.0(4) ?
loop_
    _geom_hbond_atom_site_label_D
    _geom_hbond_atom_site_label_H
    _geom_hbond_atom_site_label_A
    _geom_hbond_site_symmetry_A
    _geom_hbond_distance_DH
    _geom_hbond_distance_HA
    _geom_hbond_distance_DA
    _geom_hbond_angle_DHA
    _geom_hbond_publ_flag
    N1 H1A Cl1 4_766 0.8600 2.4296 3.150(2) 141.67 yes
    N2 H2A Cl3 2_455 0.8600 2.2540 3.114(2) 177.85 yes
