# Supplementary material for: 4,4′-(Propane-1,3-di­yl)dipyridinium tetra­chloridonickelate(II)
Source: Acta Crystallogr Sect E Struct Rep Online. 2009 Nov 21;65(Pt 12):m1656. doi: 10.1107/S1600536809048843 (PMC2972160; doi:10.1107/S1600536809048843)
Supplement: Supplementary file 2 [file e-65-m1656-Isup2.hkl]

# 
# h,k,l, Fc-squared, Fo-squared, sigma(Fo-squared) and status flag 
# 
data_I
_shelx_title ' A in P2(1)/n' 
_shelx_refln_list_code          4 
_shelx_F_calc_maximum      409.99 
_exptl_crystal_F_000       816.00 
_reflns_d_resolution_high  0.8255 
 
loop_ 
 _symmetry_equiv_pos_as_xyz 
 'x, y, z' 
 '-x+1/2, y+1/2, -z+1/2' 
 '-x, -y, -z' 
 'x-1/2, -y-1/2, z-1/2' 
 
_cell_length_a     7.2358 
_cell_length_b    20.7734 
_cell_length_c    11.1246 
_cell_angle_alpha  90.000 
_cell_angle_beta   90.627 
_cell_angle_gamma  90.000 
 
_shelx_F_squared_multiplier     1.000 
 
loop_ 
 _refln_index_h 
 _refln_index_k 
 _refln_index_l 
 _refln_F_squared_calc 
 _refln_F_squared_meas 
 _refln_F_squared_sigma 
 _refln_observed_status 
   2   0   0    22908.50    23074.29    236.12 o 
   4   0   0     1956.38     2200.80     42.83 o 
   6   0   0      199.24      189.04     22.48 o 
   8   0   0        2.36        0.46     10.27 o 
   1   1   0     3639.37     4386.24     47.27 o 
   2   1   0     8233.15     8092.43     65.03 o 
   3   1   0     5041.41     5075.67     40.62 o 
   4   1   0      366.05      343.78     14.95 o 
   5   1   0      216.54      204.60     10.90 o 
   6   1   0       61.95       59.51     10.43 o 
   7   1   0        9.27        2.64      6.08 o 
   8   1   0      371.08      388.94     21.60 o 
   1   2   0      131.50      118.61      3.50 o 
   2   2   0        3.58       -2.37      1.58 o 
   3   2   0     5586.06     5424.89     43.40 o 
   4   2   0     1869.48     1863.35     22.04 o 
   5   2   0      285.53      259.52     11.98 o 
   6   2   0      147.91      153.38     11.19 o 
   7   2   0      574.87      575.96     20.39 o 
   8   2   0      164.24      177.77     15.15 o 
   1   3   0    11013.27    11273.25     67.20 o 
   2   3   0     2460.71     2424.76     19.41 o 
   3   3   0     6560.53     6381.26     43.97 o 
   4   3   0       20.92       21.84      3.39 o 
   5   3   0       17.92       23.25      9.80 o 
   6   3   0      101.41      119.71     10.29 o 
   7   3   0      215.21      229.79     14.77 o 
   8   3   0      167.12      143.47     17.05 o 
   0   4   0    30033.92    29647.14    465.23 o 
   1   4   0     7176.28     7386.81     46.63 o 
   2   4   0     4109.33     4415.18     32.70 o 
   3   4   0        1.00       -0.27      1.73 o 
   4   4   0     6955.81     7144.89     58.20 o 
   5   4   0      168.09      175.76     10.68 o 
   6   4   0      411.01      393.08     15.95 o 
   7   4   0       34.79       22.91      7.49 o 
   8   4   0        0.85        1.34      7.24 o 
   1   5   0     5122.48     5297.73     40.68 o 
   2   5   0     5012.55     4964.19     32.18 o 
   3   5   0      979.66     1079.10     13.24 o 
   4   5   0     5234.00     5068.18     45.46 o 
   5   5   0      685.53      657.00     18.08 o 
   6   5   0       84.57       93.26     10.06 o 
   7   5   0       78.93       81.17     10.33 o 
   8   5   0      295.61      295.34     18.61 o 
   0   6   0      259.62      230.97      7.38 o 
   1   6   0     1267.12     1341.58     13.74 o 
   2   6   0     2914.27     2900.57     23.92 o 
   3   6   0     2130.82     2098.83     20.81 o 
   4   6   0     1946.62     1942.09     24.59 o 
   5   6   0      729.93      725.06     19.04 o 
   6   6   0       27.91       25.36      6.95 o 
   7   6   0      433.00      415.36     18.69 o 
   8   6   0        0.13       -9.16      6.76 o 
   1   7   0      818.93      728.22     10.08 o 
   2   7   0        3.21        3.80      3.10 o 
   3   7   0     2429.67     2433.78     23.53 o 
   4   7   0      828.53      801.78     18.09 o 
   5   7   0     2071.60     1997.74     32.87 o 
   6   7   0        1.17       -6.13      7.91 o 
   7   7   0     1021.54     1090.04     30.01 o 
   8   7   0       23.71       -2.73      7.79 o 
   0   8   0     2130.59     2261.57     29.44 o 
   1   8   0      691.16      684.01     12.30 o 
   2   8   0     8306.87     8453.23     52.71 o 
   3   8   0      680.66      648.76     11.31 o 
   4   8   0     3936.19     3922.70     39.95 o 
   5   8   0     1100.50     1131.33     24.65 o 
   6   8   0     1138.54     1185.18     27.24 o 
   7   8   0       47.16       62.00      9.65 o 
   8   8   0       92.89       99.26     16.17 o 
   1   9   0      787.16      714.87     11.01 o 
   2   9   0      552.65      533.34      9.03 o 
   3   9   0     1206.81     1246.83     15.00 o 
   4   9   0     1859.73     1841.84     25.34 o 
   5   9   0      311.02      271.91     13.27 o 
   6   9   0      409.74      446.72     17.39 o 
   7   9   0      505.73      596.18     21.86 o 
   8   9   0      154.50      123.29     13.72 o 
   0  10   0       11.85       11.61      5.12 o 
   1  10   0      786.09      812.30     12.41 o 
   2  10   0     1893.11     1815.12     18.54 o 
   3  10   0      937.90      983.03     16.54 o 
   4  10   0        2.31        1.95      3.62 o 
   5  10   0       39.45       34.82      6.85 o 
   6  10   0      284.59      322.20     15.83 o 
   7  10   0      276.33      250.68     15.86 o 
   8  10   0       43.92       46.26     10.13 o 
   1  11   0     6241.43     6294.61     47.67 o 
   2  11   0      127.29      111.66      5.24 o 
   3  11   0      595.19      609.03     11.00 o 
   4  11   0     1279.96     1269.35     21.56 o 
   5  11   0      599.39      585.88     18.30 o 
   6  11   0       13.89        9.63      6.29 o 
   7  11   0      203.08      199.15     14.69 o 
   0  12   0     2667.73     2557.87     44.41 o 
   1  12   0      318.69      334.68      8.96 o 
   2  12   0     7553.43     7531.42     51.84 o 
   3  12   0       63.60       75.14      4.98 o 
   4  12   0      381.48      382.24     12.25 o 
   5  12   0      111.83       94.76     11.46 o 
   6  12   0      389.63      392.11     20.02 o 
   7  12   0       44.61       53.12     10.05 o 
   1  13   0     1401.46     1427.26     19.16 o 
   2  13   0      345.17      355.36      8.99 o 
   3  13   0        8.54        8.69      3.29 o 
   4  13   0        6.50        6.20      4.24 o 
   5  13   0       12.47        6.79      5.25 o 
   6  13   0      807.87      892.18     25.34 o 
   7  13   0       35.11       37.33      9.04 o 
   0  14   0      759.36      775.67     20.20 o 
   1  14   0      444.88      434.80     10.97 o 
   2  14   0     1820.01     1798.37     21.04 o 
   3  14   0      491.68      495.29     11.14 o 
   4  14   0       63.29       72.43      7.34 o 
   5  14   0      850.55      818.23     19.37 o 
   6  14   0       54.13       64.65     10.09 o 
   7  14   0      168.30      163.29     20.74 o 
   1  15   0     3864.77     3781.32     36.64 o 
   2  15   0      275.82      300.28      9.22 o 
   3  15   0      305.35      283.79      9.14 o 
   4  15   0      382.53      409.00     13.78 o 
   5  15   0     1424.65     1463.41     26.83 o 
   6  15   0      324.58      394.38     28.67 o 
   7  15   0       72.94       45.80     20.79 o 
   0  16   0       36.50       43.95      9.39 o 
   1  16   0      131.27      144.46     10.89 o 
   2  16   0     1049.54     1014.30     25.79 o 
   3  16   0      457.03      481.79     16.92 o 
   4  16   0      529.60      520.08     17.41 o 
   5  16   0      423.78      402.41     19.00 o 
   6  16   0      325.35      384.16     39.01 o 
   1  17   0        9.63        7.55      4.96 o 
   2  17   0     1046.34     1109.83     20.95 o 
   3  17   0       39.48       24.11      5.09 o 
   4  17   0      219.78      229.08     14.79 o 
   5  17   0       22.92        7.51      8.62 o 
   6  17   0      340.99      376.30     38.85 o 
   0  18   0     1130.57     1136.78     43.99 o 
   1  18   0     1080.07     1120.77     21.74 o 
   2  18   0      415.94      410.17     13.42 o 
   3  18   0     1153.03     1213.93     23.27 o 
   4  18   0      201.13      180.31     17.52 o 
   5  18   0      342.16      371.82     24.21 o 
   6  18   0       43.90       51.21     21.67 o 
   1  19   0      796.50      721.29     19.09 o 
   2  19   0      225.62      196.05     10.82 o 
   3  19   0     1186.23     1124.46     31.12 o 
   4  19   0      227.59      224.41     55.87 o 
   5  19   0     1103.83     1051.25     39.24 o 
   0  20   0      376.79      339.75     29.14 o 
   1  20   0      112.31      110.81     11.51 o 
   2  20   0      328.07      287.52     14.38 o 
   3  20   0      303.41      304.10     20.78 o 
   4  20   0      854.91      889.87     35.69 o 
   5  20   0       47.39       52.98     19.42 o 
   1  21   0       10.45       10.08      6.24 o 
   2  21   0      343.14      373.37     16.68 o 
   3  21   0      252.53      256.73     14.41 o 
   4  21   0        3.93        7.10      9.89 o 
   0  22   0      283.57      339.30     24.40 o 
   1  22   0      212.27      235.57     12.90 o 
   2  22   0      378.15      381.79     17.28 o 
   3  22   0       60.05       54.76      8.90 o 
   4  22   0        1.74        8.41      9.20 o 
   1  23   0     1520.19     1548.04     39.46 o 
   2  23   0       65.48       78.85     10.51 o 
   3  23   0      533.90      540.33     32.84 o 
   0  24   0      616.38      595.64     31.65 o 
   1  24   0       92.81       98.05     11.38 o 
   2  24   0      312.72      270.28     16.45 o 
   1  25   0       58.13       76.16     11.18 o 
  -7   0   1     2110.44     2096.92     83.16 o 
  -5   0   1      182.72      164.49     14.32 o 
  -3   0   1    10089.43     9866.24    116.64 o 
  -1   0   1      403.24      451.21     10.17 o 
   1   0   1       12.90       24.14      2.47 o 
   3   0   1      940.24      958.33     42.40 o 
   5   0   1      621.05      655.39     40.05 o 
   7   0   1      643.69      577.47     29.04 o 
  -8   1   1      173.25      185.17     15.25 o 
  -7   1   1      818.93      797.63     23.98 o 
  -6   1   1      150.53      167.49     11.52 o 
  -5   1   1       27.55       25.17      5.54 o 
  -4   1   1      373.81      374.37     12.07 o 
  -3   1   1     8613.28     8564.55     73.56 o 
  -2   1   1     2641.28     2694.10     27.81 o 
  -1   1   1    10357.00    11044.06     81.69 o 
   1   1   1    13847.88    14199.88     82.91 o 
   2   1   1     2110.03     2096.16     17.38 o 
   3   1   1     1695.66     1617.02     15.99 o 
   4   1   1      257.49      254.51      9.83 o 
   5   1   1       42.91       40.69      6.47 o 
   6   1   1      340.58      338.45     14.93 o 
   7   1   1      579.75      586.86     20.85 o 
   8   1   1      114.68      119.62     12.87 o 
  -8   2   1       39.07       17.67      9.41 o 
  -7   2   1      690.68      724.89     23.02 o 
  -6   2   1       39.52       29.70      6.69 o 
  -5   2   1      162.25      159.62     15.18 o 
  -4   2   1     1067.32     1101.01     20.62 o 
  -3   2   1      212.69      213.53      4.86 o 
  -2   2   1     5041.81     5404.19     36.08 o 
  -1   2   1       28.69       14.43      2.93 o 
   0   2   1     8675.88    10005.02     82.73 o 
   1   2   1     2078.10     1936.06     16.67 o 
   2   2   1    10078.84    10216.55     65.91 o 
   3   2   1     3019.21     3045.47     25.05 o 
   4   2   1     3998.13     4070.99     46.62 o 
   5   2   1      229.35      224.17     11.41 o 
   6   2   1     1135.35     1165.33     43.48 o 
   7   2   1      318.68      330.68     16.65 o 
   8   2   1        0.83       -2.19      7.46 o 
  -8   3   1      356.02      368.60     19.43 o 
  -7   3   1      217.29      181.42     13.50 o 
  -6   3   1        6.45        2.56      4.98 o 
  -5   3   1      492.86      502.93     15.89 o 
  -4   3   1     1324.34     1316.61     19.51 o 
  -3   3   1      212.55      180.13      6.17 o 
  -2   3   1      864.04      877.56      8.81 o 
  -1   3   1     8374.97     8570.48     48.16 o 
   0   3   1     7754.71     7298.72     55.63 o 
   1   3   1    10223.72    10758.33     64.75 o 
   2   3   1     1792.99     1788.32     16.08 o 
   3   3   1     1606.56     1584.41     16.33 o 
   4   3   1      482.55      485.68      9.07 o 
   5   3   1     3259.29     3266.16     42.74 o 
   6   3   1      105.60       88.04      9.33 o 
   7   3   1     1040.74      983.02     26.26 o 
   8   3   1      621.50      600.09     41.04 o 
  -8   4   1        7.52       -8.92      6.62 o 
  -7   4   1     1187.21     1230.02     29.75 o 
  -6   4   1      260.34      268.32     13.91 o 
  -5   4   1     1892.74     1877.99     39.79 o 
  -4   4   1     1561.52     1460.79     16.53 o 
  -3   4   1     1179.46     1201.73     11.51 o 
  -2   4   1      573.39      560.86      8.87 o 
  -1   4   1      268.12      291.37      4.75 o 
   0   4   1      378.26      372.68      5.56 o 
   1   4   1    15424.75    15504.62     91.85 o 
   2   4   1      250.92      260.65      5.70 o 
   3   4   1     1245.56     1300.27     14.79 o 
   4   4   1       67.20       85.01      4.48 o 
   5   4   1        5.14        9.80      5.27 o 
   6   4   1      123.18      108.90     10.13 o 
   7   4   1       16.66        6.82      6.45 o 
   8   4   1       85.21       99.88     12.18 o 
  -8   5   1      103.81      122.12     13.36 o 
  -7   5   1     1191.64     1180.46     29.44 o 
  -6   5   1     2497.38     2410.46     39.57 o 
  -5   5   1     1321.35     1300.38     25.80 o 
  -4   5   1      774.99      766.53     17.61 o 
  -3   5   1    10495.54    10821.51     63.68 o 
  -2   5   1      490.03      495.99      7.98 o 
  -1   5   1     1737.51     1679.48     15.81 o 
   0   5   1     6281.34     6360.43     41.23 o 
   1   5   1       73.78      118.38      3.67 o 
   2   5   1     7061.46     7130.31     48.06 o 
   3   5   1    15670.33    15716.09     98.04 o 
   4   5   1      424.18      459.39      9.75 o 
   5   5   1      350.44      343.72     13.64 o 
   6   5   1      514.53      504.32     23.26 o 
   7   5   1      242.20      212.90     14.34 o 
   8   5   1        0.68        0.48      7.17 o 
  -8   6   1      184.32      162.24     14.93 o 
  -7   6   1        0.58        3.77      6.52 o 
  -6   6   1     1510.94     1510.21     31.91 o 
  -5   6   1      366.06      381.93     15.32 o 
  -4   6   1      641.74      643.60     13.31 o 
  -3   6   1        2.36        1.41      1.80 o 
  -2   6   1        8.03       29.81      7.86 o 
  -1   6   1    10013.08    10156.78     64.25 o 
   0   6   1      449.02      527.07      8.05 o 
   1   6   1      942.71      958.32     10.12 o 
   2   6   1     7284.34     7291.16     55.62 o 
   3   6   1      188.55      199.89      7.06 o 
   4   6   1     4765.54     4690.96     38.59 o 
   5   6   1       19.67       32.26      6.30 o 
   6   6   1      843.78      772.82     21.71 o 
   7   6   1      537.13      541.52     20.90 o 
   8   6   1       70.64       28.19      8.85 o 
  -8   7   1       36.74       33.16      9.42 o 
  -7   7   1       79.02       84.29     10.67 o 
  -6   7   1      121.46      137.39     11.38 o 
  -5   7   1     1341.06     1339.57     26.81 o 
  -4   7   1     4064.85     3879.08     39.01 o 
  -3   7   1       53.10       54.86      4.62 o 
  -2   7   1     3427.67     3405.06     28.28 o 
  -1   7   1      261.88      280.38      6.20 o 
   0   7   1     2428.86     2392.14     18.85 o 
   1   7   1    14333.82    14301.50     80.55 o 
   2   7   1     5973.01     6138.48     43.97 o 
   3   7   1     4812.60     4896.90     38.68 o 
   4   7   1     2571.81     2542.85     25.93 o 
   5   7   1     2038.12     2073.57     33.47 o 
   6   7   1      403.82      404.21     16.47 o 
   7   7   1        7.72       22.43      7.79 o 
   8   7   1      219.05      231.06     16.53 o 
  -8   8   1       47.64       36.15      9.76 o 
  -7   8   1      396.51      353.68     17.95 o 
  -6   8   1      201.93      194.46     13.81 o 
  -5   8   1     1217.06     1178.86     25.38 o 
  -4   8   1      427.09      432.09     12.32 o 
  -3   8   1     7906.60     7918.67     63.53 o 
  -2   8   1      883.57      863.34     22.58 o 
  -1   8   1      101.54      121.61      5.40 o 
   0   8   1      436.69      416.00      7.13 o 
   1   8   1     1912.60     2017.79     24.59 o 
   2   8   1       42.07       79.45      4.31 o 
   3   8   1      635.37      589.98     10.91 o 
   4   8   1       22.05       24.90      3.87 o 
   5   8   1      511.03      474.54     16.05 o 
   6   8   1     1163.26     1146.45     26.75 o 
   7   8   1      163.82      166.71     20.14 o 
   8   8   1       52.89       50.74     10.30 o 
  -8   9   1       25.21       26.89      9.13 o 
  -7   9   1      390.28      335.98     17.71 o 
  -6   9   1      388.12      365.36     16.89 o 
  -5   9   1     1179.18     1242.16     33.32 o 
  -4   9   1        0.32       -1.80      3.17 o 
  -3   9   1     3785.56     3781.83     33.55 o 
  -2   9   1     1135.23     1107.92     14.82 o 
  -1   9   1     2571.59     2572.19     23.80 o 
   0   9   1        1.76       -0.79      1.72 o 
   1   9   1      834.91      852.90     11.05 o 
   2   9   1     1725.83     1732.57     17.44 o 
   3   9   1      370.29      397.00     11.04 o 
   4   9   1     1392.64     1428.11     19.33 o 
   5   9   1      254.88      252.76     12.69 o 
   6   9   1       25.59       25.10      6.97 o 
   7   9   1      489.79      500.71     20.50 o 
   8   9   1      109.68      110.52     19.42 o 
  -8  10   1       68.70       75.63     11.67 o 
  -7  10   1       76.78       67.04     10.16 o 
  -6  10   1      576.46      577.48     19.81 o 
  -5  10   1      357.08      352.61     17.61 o 
  -4  10   1     2221.72     2235.12     29.15 o 
  -3  10   1      139.56      133.78      6.28 o 
  -2  10   1    14030.60    14033.43     91.22 o 
  -1  10   1     1623.37     1544.36     17.87 o 
   0  10   1     1595.56     1615.16     21.83 o 
   1  10   1      133.59      140.66      5.07 o 
   2  10   1     1741.12     1681.18     17.76 o 
   3  10   1      188.68      203.22      7.31 o 
   4  10   1      589.45      595.12     12.57 o 
   5  10   1      753.93      761.47     20.54 o 
   6  10   1       26.00       33.50      7.70 o 
   7  10   1      182.94      201.29     14.52 o 
   8  10   1      183.42      178.58     19.21 o 
  -7  11   1       18.56       25.63     11.59 o 
  -6  11   1      701.43      645.71     21.29 o 
  -5  11   1     1610.74     1588.18     42.59 o 
  -4  11   1       14.10       16.57      4.55 o 
  -3  11   1       27.00       22.88      3.87 o 
  -2  11   1     1302.02     1339.81     17.73 o 
  -1  11   1      811.20      841.12     13.29 o 
   0  11   1     5703.07     5587.91     39.76 o 
   1  11   1     5150.76     5400.41     38.88 o 
   2  11   1      403.43      382.29      9.77 o 
   3  11   1       10.69       10.42      3.28 o 
   4  11   1     1078.93     1100.87     17.67 o 
   5  11   1      312.97      329.28     13.05 o 
   6  11   1     1498.42     1478.91     31.34 o 
   7  11   1       45.74       73.49     10.72 o 
  -7  12   1       32.00        2.29      7.26 o 
  -6  12   1        2.55        1.13      5.91 o 
  -5  12   1        1.49        0.59      4.87 o 
  -4  12   1       79.98       85.35      7.58 o 
  -3  12   1     1428.69     1371.49     21.58 o 
  -2  12   1     1853.88     1822.84     22.00 o 
  -1  12   1      296.57      271.71      8.20 o 
   0  12   1     3326.61     3336.27     33.61 o 
   1  12   1     3415.55     3178.05     27.48 o 
   2  12   1        3.06        0.56      2.61 o 
   3  12   1        1.34        2.67      3.14 o 
   4  12   1      305.43      303.55      9.89 o 
   5  12   1     1175.46     1232.23     23.26 o 
   6  12   1      281.85      294.57     15.61 o 
   7  12   1      403.61      386.24     23.06 o 
  -7  13   1        6.74        2.06      7.17 o 
  -6  13   1      347.30      354.94     17.42 o 
  -5  13   1     1444.46     1478.05     52.44 o 
  -4  13   1       61.24       69.32      9.91 o 
  -3  13   1     4459.94     4451.88     46.91 o 
  -2  13   1       55.88       56.72      6.48 o 
  -1  13   1    10170.71     9969.22     71.00 o 
   0  13   1      454.09      466.70     10.00 o 
   1  13   1     2126.41     2130.93     22.00 o 
   2  13   1        4.44        3.94      2.90 o 
   3  13   1       36.83       46.62      5.02 o 
   4  13   1      101.52      106.59      7.13 o 
   5  13   1      214.10      226.04     11.17 o 
   6  13   1      604.15      591.75     37.43 o 
   7  13   1       48.58       42.77     12.73 o 
  -7  14   1        5.91        4.87      7.55 o 
  -6  14   1      491.61      492.13     19.99 o 
  -5  14   1        0.01       -2.73      3.96 o 
  -4  14   1      347.50      348.57     12.61 o 
  -3  14   1       78.11       73.12      5.40 o 
  -2  14   1     5076.50     5285.55     45.59 o 
  -1  14   1        5.77        6.76      5.80 o 
   0  14   1     1646.74     1730.92     28.94 o 
   1  14   1      775.91      798.99     14.75 o 
   2  14   1       63.43       71.66      5.71 o 
   3  14   1       25.63       16.00      4.56 o 
   4  14   1       10.50        6.95      4.20 o 
   5  14   1      395.32      371.83     15.45 o 
   6  14   1      169.42      185.94     20.40 o 
   7  14   1       62.86       53.91     14.51 o 
  -7  15   1       48.53       29.34     11.02 o 
  -6  15   1      220.53      199.88     16.80 o 
  -5  15   1       88.39       68.69      7.72 o 
  -4  15   1        5.20        1.97      5.87 o 
  -3  15   1        6.80        5.60      3.86 o 
  -2  15   1     1057.60     1126.57     28.75 o 
  -1  15   1       39.74       39.68      5.70 o 
   0  15   1      133.13      143.06      7.45 o 
   1  15   1      105.74      116.10      7.47 o 
   2  15   1      501.84      512.07     16.45 o 
   3  15   1        4.02        4.81      3.93 o 
   4  15   1       13.58       11.71      5.41 o 
   5  15   1      755.76      832.20     26.74 o 
   6  15   1      492.61      554.15     31.90 o 
   7  15   1      172.48      195.98     23.38 o 
  -6  16   1      185.60      171.77     28.74 o 
  -5  16   1      671.57      608.66     20.54 o 
  -4  16   1      481.47      483.71     14.95 o 
  -3  16   1      836.97      862.91     16.86 o 
  -2  16   1      426.98      440.91     13.59 o 
  -1  16   1       58.76       70.83      8.62 o 
   0  16   1       83.02       58.50      8.01 o 
   1  16   1     1399.84     1319.48     20.43 o 
   2  16   1     2632.13     2679.42     32.64 o 
   3  16   1      621.85      647.36     18.63 o 
   4  16   1      408.52      402.49     19.41 o 
   5  16   1     1317.97     1358.64     41.98 o 
   6  16   1       15.55       21.20     10.88 o 
  -6  17   1       11.56       15.09     15.89 o 
  -5  17   1      640.76      748.37     25.14 o 
  -4  17   1       86.99       80.63     17.54 o 
  -3  17   1      252.83      261.59     10.21 o 
  -2  17   1        0.12       -5.22      4.86 o 
  -1  17   1      239.36      218.49     10.52 o 
   0  17   1      303.33      254.84     10.82 o 
   1  17   1      243.72      244.33     11.03 o 
   2  17   1      163.29      140.37      8.22 o 
   3  17   1      657.40      657.62     19.54 o 
   4  17   1      520.95      596.14     23.13 o 
   5  17   1     1741.32     1813.60     41.88 o 
   6  17   1       77.58      113.02     26.81 o 
  -5  18   1       24.68       12.82      6.96 o 
  -4  18   1      542.63      586.77     19.17 o 
  -3  18   1      478.32      526.95     15.78 o 
  -2  18   1      127.41      123.22      9.02 o 
  -1  18   1       30.69       23.08      5.94 o 
   0  18   1      126.35      118.71      8.67 o 
   1  18   1      498.90      495.39     14.43 o 
   2  18   1      597.30      591.52     18.09 o 
   3  18   1      301.59      308.18     16.60 o 
   4  18   1      731.89      701.79     30.33 o 
   5  18   1       37.98       46.73     32.67 o 
   6  18   1      275.74      341.14     39.01 o 
  -5  19   1        2.52       -4.38      7.86 o 
  -4  19   1      286.88      275.14     17.31 o 
  -3  19   1      416.98      446.90     14.69 o 
  -2  19   1      278.84      312.71     13.07 o 
  -1  19   1      165.61      162.82     10.11 o 
   0  19   1      451.48      381.42     18.81 o 
   1  19   1        0.40        1.77      5.04 o 
   2  19   1     1433.88     1345.24     28.08 o 
   3  19   1       29.62       30.79      8.03 o 
   4  19   1       44.99       26.84     18.14 o 
   5  19   1        7.53       23.71     16.86 o 
  -5  20   1      109.15      120.52     13.99 o 
  -4  20   1        1.70        1.53      7.92 o 
  -3  20   1      360.13      368.56     15.11 o 
  -2  20   1       47.59       19.43      6.24 o 
  -1  20   1       29.46       35.29      6.44 o 
   0  20   1       65.21       70.45      9.01 o 
   1  20   1       30.19       42.46      7.45 o 
   2  20   1      744.53      773.83     28.71 o 
   3  20   1       97.16       90.12     11.53 o 
   4  20   1      565.05      591.99     30.44 o 
   5  20   1       74.55       39.24     12.93 o 
  -4  21   1      109.26       88.96     14.75 o 
  -3  21   1      176.49      200.09     11.84 o 
  -2  21   1      156.66      163.24     10.28 o 
  -1  21   1      188.07      167.07     13.84 o 
   0  21   1      101.60      104.32     10.59 o 
   1  21   1     1027.59      982.46     25.06 o 
   2  21   1       16.83       27.90      7.00 o 
   3  21   1      893.65      929.02     29.37 o 
   4  21   1       16.93       20.07     10.72 o 
  -4  22   1      532.46      622.65     44.87 o 
  -3  22   1        0.07       -3.60      5.54 o 
  -2  22   1      218.58      223.43     12.77 o 
  -1  22   1      106.83       97.35     10.93 o 
   0  22   1      623.87      637.40     24.47 o 
   1  22   1        4.87        8.64      6.43 o 
   2  22   1      249.16      204.17     13.96 o 
   3  22   1       13.75        6.86      8.05 o 
   4  22   1      144.50      112.40     17.25 o 
  -3  23   1      324.91      342.78     17.26 o 
  -2  23   1        1.62        2.59      6.82 o 
  -1  23   1        4.25        0.28      6.03 o 
   0  23   1       43.32       56.61      9.30 o 
   1  23   1        0.73        7.65      6.51 o 
   2  23   1       42.56       61.87      9.78 o 
   3  23   1      144.21      156.92     15.85 o 
  -2  24   1      586.46      562.59     22.45 o 
  -1  24   1      113.02      130.75     13.32 o 
   0  24   1      649.67      758.45     24.49 o 
   1  24   1        4.57        2.17      7.24 o 
   2  24   1      121.76      135.07     15.32 o 
   0  25   1       71.57       68.16     20.74 o 
  -8   0   2       64.49       72.61     15.89 o 
  -6   0   2      130.74      104.49     14.12 o 
  -4   0   2     5345.55     5340.84     78.69 o 
  -2   0   2     3142.85     3351.28     35.43 o 
   0   0   2    13951.30    14533.89    275.88 o 
   2   0   2      381.33      290.77      8.29 o 
   4   0   2      958.80      942.79     19.07 o 
   6   0   2     4086.52     4094.23     74.88 o 
   8   0   2      146.50      125.75     18.97 o 
  -8   1   2      368.80      368.60     19.55 o 
  -7   1   2       53.66       47.85      8.54 o 
  -6   1   2        4.64        0.02      5.68 o 
  -5   1   2      136.93      138.10     10.25 o 
  -4   1   2      260.81      262.56     10.72 o 
  -3   1   2     2195.34     2155.84     21.97 o 
  -2   1   2     4753.88     4733.02     35.80 o 
  -1   1   2    13847.24    13965.27     82.86 o 
   0   1   2        1.12        3.44      1.97 o 
   1   1   2      245.60      268.44      5.73 o 
   2   1   2     1545.05     1514.37     14.73 o 
   3   1   2     6858.50     7121.17     49.43 o 
   4   1   2     2780.88     2788.81     26.10 o 
   5   1   2     1306.74     1320.80     25.36 o 
   6   1   2        5.66        3.45      5.82 o 
   7   1   2      291.51      335.10     18.05 o 
   8   1   2      209.90      202.76     15.86 o 
  -8   2   2       36.91       53.77     10.27 o 
  -7   2   2      291.14      297.06     16.32 o 
  -6   2   2      180.98      177.62     11.71 o 
  -5   2   2     2577.72     2552.60     37.49 o 
  -4   2   2     2301.26     2262.26     37.75 o 
  -3   2   2       52.66       58.44      4.19 o 
  -2   2   2     1780.94     1713.51     15.58 o 
  -1   2   2      650.71      578.22      7.38 o 
   0   2   2      125.82       90.82      4.72 o 
   1   2   2     1192.83     1178.34     12.90 o 
   2   2   2        3.32        4.37      2.04 o 
   3   2   2     5619.35     5654.46     41.29 o 
   4   2   2     1486.59     1459.96     17.52 o 
   5   2   2      705.61      713.07     18.77 o 
   6   2   2     1222.44     1268.41     27.34 o 
   7   2   2      655.58      664.08     21.83 o 
   8   2   2       33.46       33.40     14.32 o 
  -8   3   2      892.55      999.97     29.45 o 
  -7   3   2      294.26      323.91     22.60 o 
  -6   3   2     1815.51     1854.17     34.12 o 
  -5   3   2     1106.21     1137.46     23.97 o 
  -4   3   2       28.45       16.01      3.29 o 
  -3   3   2     4573.78     4641.75     45.75 o 
  -2   3   2      135.82      146.53      4.35 o 
  -1   3   2    47145.64    46667.19    263.95 o 
   0   3   2      579.68      531.02      9.87 o 
   1   3   2     3786.25     3974.14     37.22 o 
   2   3   2     6455.17     6373.44     43.40 o 
   3   3   2    10446.21    10666.46     69.87 o 
   4   3   2     2915.62     2916.58     27.30 o 
   5   3   2       57.13       56.02      7.42 o 
   6   3   2       83.84       66.00      8.51 o 
   7   3   2      319.30      345.44     17.19 o 
   8   3   2       82.13       98.92     12.30 o 
  -8   4   2      229.01      232.40     16.81 o 
  -7   4   2       19.54       20.95      7.27 o 
  -6   4   2      632.32      608.06     19.69 o 
  -5   4   2       32.15       23.15      6.08 o 
  -4   4   2      758.31      790.23     14.08 o 
  -3   4   2        0.69        4.18      2.08 o 
  -2   4   2      683.87      619.59      8.89 o 
  -1   4   2     8880.70     9132.46     89.08 o 
   0   4   2     5773.00     6157.08     58.48 o 
   1   4   2       19.50       11.54      2.86 o 
   2   4   2    13409.62    13614.63     84.13 o 
   3   4   2        8.84        3.54      2.39 o 
   4   4   2     6653.48     6489.55     48.94 o 
   5   4   2      225.47      214.07     11.50 o 
   6   4   2     1888.14     1930.87     34.37 o 
   7   4   2      447.78      514.49     19.69 o 
   8   4   2       42.61       44.47     13.51 o 
  -8   5   2      121.24      117.50     13.40 o 
  -7   5   2        7.33       -1.61      6.63 o 
  -6   5   2       97.03       89.78      9.61 o 
  -5   5   2        5.49        1.11      4.70 o 
  -4   5   2     4253.38     4278.59     53.44 o 
  -3   5   2      292.15      258.60      6.49 o 
  -2   5   2        2.84       -0.67      1.91 o 
  -1   5   2        3.42        5.77      1.64 o 
   0   5   2     7845.23     7702.43     62.75 o 
   1   5   2     6900.54     7110.51     46.53 o 
   2   5   2     3551.84     3627.09     31.17 o 
   3   5   2     6729.45     6753.71     48.77 o 
   4   5   2       53.47       39.88      4.82 o 
   5   5   2     7544.38     7561.30     76.09 o 
   6   5   2       76.71       83.20      9.09 o 
   7   5   2      258.17      270.87     15.65 o 
   8   5   2      222.18      218.01     16.16 o 
  -8   6   2       15.80       18.85      8.49 o 
  -7   6   2      267.81      291.10     16.85 o 
  -6   6   2        6.74        6.67      5.53 o 
  -5   6   2     1058.68     1050.26     23.56 o 
  -4   6   2     1607.22     1582.54     22.07 o 
  -3   6   2      293.18      271.22      6.40 o 
  -2   6   2       93.65      101.20      3.87 o 
  -1   6   2     5430.10     5279.88     37.36 o 
   0   6   2    13036.01    12994.02     87.99 o 
   1   6   2     9516.01     9286.63     59.43 o 
   2   6   2      117.62      163.66      5.69 o 
   3   6   2     1040.32     1031.82     14.16 o 
   4   6   2       19.35       19.73      4.07 o 
   5   6   2      333.27      297.71     17.73 o 
   6   6   2       57.03       51.14      8.02 o 
   7   6   2      107.66       68.20      9.68 o 
   8   6   2       29.82       30.34      8.83 o 
  -8   7   2       27.44       20.83      8.88 o 
  -7   7   2      129.02      120.11     12.22 o 
  -6   7   2     1045.46     1110.70     54.22 o 
  -5   7   2      477.68      472.12     16.16 o 
  -4   7   2     2102.04     2131.31     23.40 o 
  -3   7   2       89.12       93.62      4.40 o 
  -2   7   2      692.95      691.07      9.77 o 
  -1   7   2     1890.39     1962.41     17.02 o 
   0   7   2      667.48      608.59     12.10 o 
   1   7   2     6644.90     6795.39     46.25 o 
   2   7   2     3719.74     3565.62     33.19 o 
   3   7   2    11530.02    11360.21     75.85 o 
   4   7   2      813.11      804.37     13.77 o 
   5   7   2      181.81      196.74     14.27 o 
   6   7   2      491.78      548.33     18.52 o 
   7   7   2        1.94        4.97      7.69 o 
   8   7   2        0.67        0.68      8.27 o 
  -8   8   2       60.22       63.84     11.19 o 
  -7   8   2       57.80       61.65      9.94 o 
  -6   8   2      821.46      803.42     25.41 o 
  -5   8   2       61.68       50.49      7.38 o 
  -4   8   2     1211.31     1207.28     17.29 o 
  -3   8   2      293.38      267.20      6.98 o 
  -2   8   2     1322.20     1335.44     14.71 o 
  -1   8   2      969.64      931.11     11.16 o 
   0   8   2     4558.01     4876.33     36.81 o 
   1   8   2      142.08      154.91      5.35 o 
   2   8   2    16438.20    16610.07    103.74 o 
   3   8   2       58.14       69.23      4.71 o 
   4   8   2     3280.11     3253.47     31.63 o 
   5   8   2       58.51       59.27      8.09 o 
   6   8   2      338.40      295.05     14.75 o 
   7   8   2       70.70       76.00     10.41 o 
   8   8   2      182.95      145.65     17.78 o 
  -8   9   2      144.35      137.33     14.64 o 
  -7   9   2      106.49      104.48     12.21 o 
  -6   9   2        1.32        3.82      5.78 o 
  -5   9   2     1622.65     1648.78     30.85 o 
  -4   9   2       14.43       17.63      3.82 o 
  -3   9   2      334.32      334.67     10.16 o 
  -2   9   2       92.80       98.41      5.98 o 
  -1   9   2        2.15        8.00      2.32 o 
   0   9   2      436.53      431.84      8.84 o 
   1   9   2     7008.55     6999.19     59.26 o 
   2   9   2      618.67      643.36     10.96 o 
   3   9   2      200.96      194.38      8.69 o 
   4   9   2        2.96       -1.06      3.08 o 
   5   9   2     1339.30     1326.36     23.23 o 
   6   9   2      183.34      182.73     12.66 o 
   7   9   2       41.63       38.35     10.79 o 
   8   9   2      154.68      148.10     17.82 o 
  -7  10   2        3.19        3.05      6.87 o 
  -6  10   2       68.84       94.20     10.47 o 
  -5  10   2        3.01        1.54      5.20 o 
  -4  10   2      245.17      250.84      9.13 o 
  -3  10   2      615.67      593.57     10.89 o 
  -2  10   2      595.17      608.97     10.43 o 
  -1  10   2       30.89       30.58      3.81 o 
   0  10   2     2778.39     2696.98     28.61 o 
   1  10   2     3991.19     4106.18     42.38 o 
   2  10   2      328.37      337.15      8.25 o 
   3  10   2       28.95       29.68      3.80 o 
   4  10   2      400.09      399.67     10.71 o 
   5  10   2      421.90      429.01     13.68 o 
   6  10   2      428.38      457.11     18.00 o 
   7  10   2      224.52      202.02     18.38 o 
  -7  11   2        4.30        7.47      6.69 o 
  -6  11   2      269.52      288.79     15.72 o 
  -5  11   2      613.59      587.12     18.65 o 
  -4  11   2      112.90      129.64      7.80 o 
  -3  11   2     7453.58     7462.12     52.21 o 
  -2  11   2     1763.93     1750.91     25.58 o 
  -1  11   2    12169.63    12136.10     74.29 o 
   0  11   2      392.76      417.07      9.61 o 
   1  11   2     3523.03     3664.83     47.18 o 
   2  11   2      665.06      693.25     12.22 o 
   3  11   2       31.99       32.00      4.19 o 
   4  11   2      550.13      548.42     12.55 o 
   5  11   2     1183.51     1175.38     22.37 o 
   6  11   2      495.23      540.70     34.51 o 
   7  11   2      159.09      164.77     16.91 o 
  -7  12   2       70.27       85.40     15.85 o 
  -6  12   2      358.99      348.49     17.24 o 
  -5  12   2      206.73      225.36     15.84 o 
  -4  12   2     1580.07     1525.94     21.83 o 
  -3  12   2      323.82      308.12      8.87 o 
  -2  12   2    10768.88    10488.56     67.76 o 
  -1  12   2     2154.27     2140.73     22.15 o 
   0  12   2     2890.49     2911.46     28.91 o 
   1  12   2     2309.61     2311.94     22.04 o 
   2  12   2     1254.81     1239.51     17.14 o 
   3  12   2      155.07      165.18      9.12 o 
   4  12   2        4.35        1.39      3.60 o 
   5  12   2      245.83      262.44     13.58 o 
   6  12   2        2.46       12.08      8.09 o 
   7  12   2       68.66       78.61     18.62 o 
  -7  13   2       31.51       23.81      8.70 o 
  -6  13   2        2.03        3.06      5.74 o 
  -5  13   2      138.05      139.19     11.01 o 
  -4  13   2       27.49       37.32      5.30 o 
  -3  13   2     1007.47      960.02     25.47 o 
  -2  13   2       82.85       77.26      6.75 o 
  -1  13   2     1047.23     1034.54     16.55 o 
   0  13   2     6109.79     5931.84     48.05 o 
   1  13   2      683.30      622.51     12.59 o 
   2  13   2      229.10      204.37      8.67 o 
   3  13   2      108.51      124.37     12.69 o 
   4  13   2        3.16        2.60      4.59 o 
   5  13   2      404.56      347.01     17.97 o 
   6  13   2     1106.87     1111.87     42.39 o 
   7  13   2        3.74       12.28     11.17 o 
  -7  14   2       91.58       71.01     13.36 o 
  -6  14   2       13.96       34.29      9.60 o 
  -5  14   2      200.95      230.60     15.91 o 
  -4  14   2      405.15      416.51     16.41 o 
  -3  14   2        6.78        2.61      5.96 o 
  -2  14   2     2272.19     2330.86     27.46 o 
  -1  14   2      248.15      239.74      8.99 o 
   0  14   2      221.73      218.96      8.41 o 
   1  14   2     1390.01     1412.09     25.40 o 
   2  14   2       30.05       26.31      4.69 o 
   3  14   2      200.93      192.66     11.04 o 
   4  14   2      197.76      179.36     21.94 o 
   5  14   2      573.42      617.00     25.11 o 
   6  14   2        0.70       23.89     10.78 o 
   7  14   2        8.03        7.06     10.45 o 
  -6  15   2      434.21      377.36     21.52 o 
  -5  15   2      796.74      775.83     33.93 o 
  -4  15   2        8.61       16.20      4.89 o 
  -3  15   2      937.15      949.66     20.12 o 
  -2  15   2      216.53      188.69      8.69 o 
  -1  15   2     1198.28     1263.04     19.71 o 
   0  15   2        5.44        1.41      3.38 o 
   1  15   2     4584.72     4621.07     54.74 o 
   2  15   2        3.68        3.65      4.39 o 
   3  15   2        4.60       -1.91      4.44 o 
   4  15   2       49.23       38.07      7.25 o 
   5  15   2      389.17      405.51     20.59 o 
   6  15   2        3.17       -1.37      9.14 o 
  -6  16   2       13.21       42.04     10.14 o 
  -5  16   2       62.02       59.72     10.32 o 
  -4  16   2      239.05      220.35     11.17 o 
  -3  16   2     1288.44     1295.63     21.36 o 
  -2  16   2     6484.15     6458.30     55.20 o 
  -1  16   2       61.29       71.05      6.42 o 
   0  16   2     1957.67     1994.12     39.37 o 
   1  16   2        3.54        1.18      3.96 o 
   2  16   2     1661.76     1634.14     30.15 o 
   3  16   2       77.69       59.05      7.92 o 
   4  16   2     1397.68     1327.52     28.29 o 
   5  16   2        1.10       10.38      7.80 o 
   6  16   2      236.35      194.83     52.98 o 
  -6  17   2      440.71      476.16     29.63 o 
  -5  17   2        2.15       16.37      8.24 o 
  -4  17   2       79.02       81.05      8.16 o 
  -3  17   2       36.53       29.93      5.47 o 
  -2  17   2      127.08      159.00      8.76 o 
  -1  17   2     1282.18     1304.91     21.38 o 
   0  17   2       81.42       53.63      7.71 o 
   1  17   2       54.74       52.46      6.48 o 
   2  17   2      812.48      738.39     26.88 o 
   3  17   2       87.59       97.00     11.69 o 
   4  17   2        0.25       -4.28      5.34 o 
   5  17   2        1.04        1.62      7.35 o 
   6  17   2       86.67       57.36     16.16 o 
  -6  18   2      184.32      189.73     35.56 o 
  -5  18   2      102.61       85.99     15.49 o 
  -4  18   2       59.97       52.69      7.94 o 
  -3  18   2       44.56       26.58      5.88 o 
  -2  18   2        6.13        2.15      4.24 o 
  -1  18   2       83.19       78.26      7.31 o 
   0  18   2      275.86      268.38     12.33 o 
   1  18   2      237.90      240.91     11.76 o 
   2  18   2     1562.08     1620.36     31.86 o 
   3  18   2        8.38        9.09      5.87 o 
   4  18   2      843.34      864.91     29.95 o 
   5  18   2        8.78       15.72      9.07 o 
  -5  19   2      191.27      159.32     19.23 o 
  -4  19   2       53.03       69.47      9.40 o 
  -3  19   2        7.75        6.22      5.19 o 
  -2  19   2      157.02      157.15      9.88 o 
  -1  19   2       86.44       95.72      9.72 o 
   0  19   2        7.51        0.77      5.38 o 
   1  19   2     2695.67     2774.42     42.41 o 
   2  19   2      580.27      625.21     31.35 o 
   3  19   2     1335.09     1365.16     34.35 o 
   4  19   2       76.89       55.07     12.89 o 
   5  19   2      374.80      402.70     26.65 o 
  -5  20   2       94.64       65.16     14.52 o 
  -4  20   2      295.23      287.95     15.57 o 
  -3  20   2      158.71      160.27     13.39 o 
  -2  20   2      379.75      349.60     16.11 o 
  -1  20   2      700.04      702.36     20.94 o 
   0  20   2      670.93      781.48     22.26 o 
   1  20   2      259.34      269.29     14.63 o 
   2  20   2     1212.49     1171.99     32.22 o 
   3  20   2       42.09       31.98      8.83 o 
   4  20   2      221.09      181.99     19.84 o 
   5  20   2       24.04       20.58     15.01 o 
  -4  21   2      120.61      121.10     12.09 o 
  -3  21   2      108.02      122.14     11.06 o 
  -2  21   2       71.81       70.99      9.41 o 
  -1  21   2      280.04      305.18     21.90 o 
   0  21   2      365.81      346.26     16.56 o 
   1  21   2       36.56       33.16      9.39 o 
   2  21   2      154.37      133.64     17.20 o 
   3  21   2      114.03      106.36     18.79 o 
   4  21   2        0.81       -0.25      9.15 o 
  -4  22   2       10.93        7.76     10.55 o 
  -3  22   2       11.16        1.54      5.77 o 
  -2  22   2      269.66      268.93     15.71 o 
  -1  22   2      122.50      154.70     13.13 o 
   0  22   2      230.97      226.93     14.58 o 
   1  22   2        2.49        1.69      7.47 o 
   2  22   2      315.05      262.90     18.29 o 
   3  22   2       14.36       18.01      9.66 o 
   4  22   2      215.31      211.94     22.07 o 
  -3  23   2      464.52      469.45     19.53 o 
  -2  23   2       58.45       67.60     10.57 o 
  -1  23   2      639.34      621.75     22.09 o 
   0  23   2       18.42       22.12      9.41 o 
   1  23   2      178.33      167.58     16.16 o 
   2  23   2      253.06      303.21     22.68 o 
   3  23   2      239.71      188.87     16.94 o 
  -2  24   2      129.26      128.93     11.83 o 
  -1  24   2      170.78      191.19     14.76 o 
   0  24   2      423.27      446.89     20.27 o 
   1  24   2       95.86       97.01     19.23 o 
   2  24   2      153.79      142.63     15.68 o 
  -7   0   3      228.33      231.85     21.19 o 
  -5   0   3     1649.78     1664.11     41.93 o 
  -3   0   3     4960.19     4889.95     51.63 o 
  -1   0   3   168090.53   156486.94   2391.39 o 
   1   0   3      435.63      411.62      9.79 o 
   3   0   3     6184.58     5798.94     61.00 o 
   5   0   3     1752.94     1758.47     42.38 o 
   7   0   3     1151.36     1216.09     42.16 o 
  -8   1   3       27.86       21.50      8.83 o 
  -7   1   3      645.74      729.11     26.03 o 
  -6   1   3       24.84       29.41      6.37 o 
  -5   1   3      863.82      875.59     21.29 o 
  -4   1   3     1542.70     1536.95     25.90 o 
  -3   1   3     4193.03     4165.87     32.29 o 
  -2   1   3      883.83      867.08     10.89 o 
  -1   1   3       32.37       22.99      4.40 o 
   0   1   3     1471.04     1407.41     20.24 o 
   1   1   3     4538.41     4230.89     37.97 o 
   2   1   3        2.73       -0.35      1.58 o 
   3   1   3     2330.01     2321.81     22.51 o 
   4   1   3     5937.73     5752.74     45.16 o 
   5   1   3      288.12      283.85     12.64 o 
   6   1   3     1017.59     1082.33     26.58 o 
   7   1   3      573.46      630.72     26.86 o 
   8   1   3       12.15       15.05      8.07 o 
  -8   2   3      461.78      469.73     21.78 o 
  -7   2   3      174.76      177.53     13.80 o 
  -6   2   3      544.13      526.95     18.24 o 
  -5   2   3      546.12      574.68     17.35 o 
  -4   2   3    10092.50     9850.78     89.18 o 
  -3   2   3        2.90        1.38      2.73 o 
  -2   2   3     1786.63     1850.57     17.69 o 
  -1   2   3       36.71       34.09      3.85 o 
   0   2   3     2808.44     3041.30     26.48 o 
   1   2   3      290.93      286.14      6.68 o 
   2   2   3       73.63       57.09      3.40 o 
   3   2   3     2608.65     2690.87     24.92 o 
   4   2   3     1903.37     1905.80     21.54 o 
   5   2   3       64.58       74.33      8.05 o 
   6   2   3     4766.02     4796.74     69.56 o 
   7   2   3      558.74      566.26     36.49 o 
   8   2   3      189.80      167.45     14.84 o 
  -8   3   3      216.86      237.81     17.02 o 
  -7   3   3      157.72      146.68     12.88 o 
  -6   3   3       78.48       79.78      8.85 o 
  -5   3   3      622.30      590.89     21.43 o 
  -4   3   3     1080.39     1030.60     16.32 o 
  -3   3   3     2411.80     2433.90     22.44 o 
  -2   3   3     3701.68     3679.15     29.01 o 
  -1   3   3      285.88      327.62      6.25 o 
   0   3   3      306.82      322.12      6.95 o 
   1   3   3       68.90       52.05      4.11 o 
   2   3   3     1093.81     1092.39     12.94 o 
   3   3   3      716.07      687.16     11.21 o 
   4   3   3     2119.90     2097.24     29.32 o 
   5   3   3      917.78      866.59     20.73 o 
   6   3   3      465.78      472.77     17.43 o 
   7   3   3      322.22      281.13     16.09 o 
   8   3   3      166.03      180.03     15.13 o 
  -8   4   3       54.46       48.85     10.32 o 
  -7   4   3      245.24      233.41     15.30 o 
  -6   4   3       47.50       51.15      7.95 o 
  -5   4   3     2842.12     2837.02     53.80 o 
  -4   4   3     1061.20     1048.06     27.97 o 
  -3   4   3      250.52      237.78      6.53 o 
  -2   4   3     1710.29     1691.34     17.30 o 
  -1   4   3     1522.98     1565.27     15.37 o 
   0   4   3     3527.39     3599.59     35.21 o 
   1   4   3      751.30      760.79     11.32 o 
   2   4   3      819.77      867.78     11.50 o 
   3   4   3       50.28       32.67      3.49 o 
   4   4   3     1347.04     1307.07     17.61 o 
   5   4   3      775.19      761.65     19.50 o 
   6   4   3       16.78        9.59      6.40 o 
   7   4   3      762.11      789.08     24.26 o 
   8   4   3       13.81       15.09      7.93 o 
  -8   5   3       94.90       89.76     13.05 o 
  -7   5   3      675.10      747.49     24.15 o 
  -6   5   3      456.24      461.20     17.79 o 
  -5   5   3        2.22        2.58      5.77 o 
  -4   5   3      950.71      951.00     16.67 o 
  -3   5   3       26.15       36.34      3.41 o 
  -2   5   3      848.76      872.18     11.89 o 
  -1   5   3     6605.06     6924.50     47.04 o 
   0   5   3        0.51        1.42      2.23 o 
   1   5   3    13322.28    13351.30     91.88 o 
   2   5   3     2635.61     2626.86     32.92 o 
   3   5   3     9118.97     9120.17     62.99 o 
   4   5   3      288.67      278.77      8.50 o 
   5   5   3       14.80       15.45      4.69 o 
   6   5   3       17.34       28.41      6.75 o 
   7   5   3      166.10      157.95     13.00 o 
   8   5   3       14.42        5.90      9.09 o 
  -8   6   3       62.05       60.69     11.19 o 
  -7   6   3       48.94       25.52      7.81 o 
  -6   6   3      367.97      378.37     29.43 o 
  -5   6   3      307.95      286.04     13.49 o 
  -4   6   3      895.97      894.37     16.52 o 
  -3   6   3     2494.07     2423.69     23.89 o 
  -2   6   3     1445.56     1503.68     21.05 o 
  -1   6   3       23.57       27.83      2.56 o 
   0   6   3    11913.44    12018.76     95.51 o 
   1   6   3       19.68       22.42      3.65 o 
   2   6   3    12456.82    12575.44    102.50 o 
   3   6   3     1732.38     1732.18     29.66 o 
   4   6   3     2656.72     2619.70     37.12 o 
   5   6   3      117.78      142.77      8.84 o 
   6   6   3      791.64      718.41     21.03 o 
   7   6   3      179.85      163.82     16.20 o 
   8   6   3       89.41       88.16     14.65 o 
  -8   7   3      311.05      319.96     22.08 o 
  -7   7   3      188.22      186.46     14.48 o 
  -6   7   3      248.16      225.58     13.89 o 
  -5   7   3     1223.37     1256.90     26.44 o 
  -4   7   3       50.39       42.98      5.25 o 
  -3   7   3      758.03      770.15     12.60 o 
  -2   7   3      568.12      526.65     13.58 o 
  -1   7   3        7.67        7.48      2.64 o 
   0   7   3     6738.95     6554.72     50.80 o 
   1   7   3     1451.04     1415.12     21.25 o 
   2   7   3      744.36      699.18     11.04 o 
   3   7   3        3.72        8.09      4.12 o 
   4   7   3      572.18      562.54     11.97 o 
   5   7   3        2.92        0.59      4.28 o 
   6   7   3       60.29       76.55      9.27 o 
   7   7   3       72.35       67.70     12.95 o 
   8   7   3       65.65       62.13     13.16 o 
  -8   8   3        4.57       -4.27      7.88 o 
  -7   8   3      581.17      584.09     22.32 o 
  -6   8   3      509.51      523.39     19.03 o 
  -5   8   3      849.86      851.93     21.95 o 
  -4   8   3      406.59      397.85     11.74 o 
  -3   8   3     1682.41     1676.82     19.95 o 
  -2   8   3      141.51      135.65      5.57 o 
  -1   8   3       17.84        9.56      2.28 o 
   0   8   3     2270.95     2133.47     23.06 o 
   1   8   3      131.68      135.94      6.39 o 
   2   8   3     3668.68     3536.34     34.47 o 
   3   8   3      138.82      143.73      6.21 o 
   4   8   3      121.60      119.62      6.54 o 
   5   8   3      186.31      194.69     11.61 o 
   6   8   3        3.99        7.72      7.60 o 
   7   8   3      149.53      123.99     22.49 o 
   8   8   3      181.22      203.06     20.16 o 
  -7   9   3       28.68        5.42     10.76 o 
  -6   9   3      188.12      209.97     15.55 o 
  -5   9   3       34.02       29.98      6.58 o 
  -4   9   3     1604.60     1632.59     33.06 o 
  -3   9   3     2553.95     2508.37     26.13 o 
  -2   9   3        3.40        7.60      2.81 o 
  -1   9   3     7556.02     7437.90     53.09 o 
   0   9   3        3.86       22.36      3.31 o 
   1   9   3     7281.04     7075.29     56.04 o 
   2   9   3      600.67      583.63     10.32 o 
   3   9   3     2769.66     2833.17     29.99 o 
   4   9   3      133.97      131.83      6.95 o 
   5   9   3      485.24      474.39     16.62 o 
   6   9   3     1371.21     1429.71     37.14 o 
   7   9   3       98.22       49.88     11.82 o 
  -7  10   3       10.33       11.59      7.80 o 
  -6  10   3     1044.98     1114.55     28.01 o 
  -5  10   3      130.54      139.64     14.12 o 
  -4  10   3      958.88      943.58     25.41 o 
  -3  10   3     1359.96     1360.38     18.60 o 
  -2  10   3     8129.94     8037.16     58.32 o 
  -1  10   3       30.41       37.35      3.51 o 
   0  10   3     3029.40     3066.38     47.66 o 
   1  10   3      891.00      943.71     15.03 o 
   2  10   3     3855.39     4020.44     34.10 o 
   3  10   3       27.64       31.48      4.19 o 
   4  10   3     1105.58     1154.40     20.55 o 
   5  10   3      158.53      194.32     14.18 o 
   6  10   3      210.17      194.74     16.35 o 
   7  10   3        0.79       -7.60     10.46 o 
  -7  11   3       62.93       52.57     10.07 o 
  -6  11   3      118.89      112.57     11.41 o 
  -5  11   3     1168.96     1257.93     27.77 o 
  -4  11   3        0.92       -1.36      3.86 o 
  -3  11   3      250.31      255.86      8.74 o 
  -2  11   3      824.08      800.27     15.67 o 
  -1  11   3       31.72       40.44      4.70 o 
   0  11   3     2172.82     2134.10     28.73 o 
   1  11   3      351.36      357.44     10.96 o 
   2  11   3       71.81       71.39      6.97 o 
   3  11   3      766.84      769.18     19.27 o 
   4  11   3      540.31      516.82     14.85 o 
   5  11   3        1.19       -6.50      5.51 o 
   6  11   3      170.71      172.00     16.08 o 
   7  11   3      105.17       95.92     18.26 o 
  -7  12   3      236.28      235.26     19.12 o 
  -6  12   3       62.26       45.42     12.41 o 
  -5  12   3        1.14       12.20      6.77 o 
  -4  12   3      417.49      419.14     16.26 o 
  -3  12   3     1879.14     1824.44     25.98 o 
  -2  12   3     1474.38     1440.01     22.08 o 
  -1  12   3      344.29      332.52     15.49 o 
   0  12   3      129.66      126.92      7.20 o 
   1  12   3      807.69      778.98     16.82 o 
   2  12   3        6.21        8.93      8.20 o 
   3  12   3      126.81      122.44      9.31 o 
   4  12   3      242.93      236.75     12.17 o 
   5  12   3      455.04      438.20     25.98 o 
   6  12   3       69.46       57.14     14.46 o 
   7  12   3       57.11       29.74     13.88 o 
  -7  13   3        0.63       16.47      9.19 o 
  -6  13   3        0.69        6.28      7.45 o 
  -5  13   3      502.86      442.26     21.07 o 
  -4  13   3        6.92       10.69      5.03 o 
  -3  13   3     4512.20     4488.95     41.62 o 
  -2  13   3      127.11      143.88      7.37 o 
  -1  13   3     1995.30     1985.53     26.60 o 
   0  13   3      853.83      851.54     16.48 o 
   1  13   3      634.83      673.49     17.69 o 
   2  13   3      173.31      161.11     10.02 o 
   3  13   3      163.72      143.09      9.92 o 
   4  13   3       21.82       23.79      6.68 o 
   5  13   3     1109.33     1185.35     32.11 o 
   6  13   3        1.31        2.45     14.45 o 
   7  13   3      120.79      136.32     20.54 o 
  -7  14   3       56.28       64.42     13.07 o 
  -6  14   3       78.54       86.32     12.45 o 
  -5  14   3        1.21        2.88      6.55 o 
  -4  14   3      421.79      399.09     15.51 o 
  -3  14   3     1117.84     1058.26     18.47 o 
  -2  14   3     4852.17     4767.01     48.42 o 
  -1  14   3      106.83      116.75     10.25 o 
   0  14   3      969.00     1021.52     22.94 o 
   1  14   3       55.23       42.56      6.66 o 
   2  14   3     1303.13     1293.12     39.23 o 
   3  14   3       58.42       41.36      6.99 o 
   4  14   3     2296.80     2266.99     37.11 o 
   5  14   3      186.25      217.73     18.93 o 
   6  14   3       92.78       64.59     15.29 o 
  -6  15   3      446.18      411.66     22.58 o 
  -5  15   3        0.91        6.96      7.03 o 
  -4  15   3       13.18       11.99      6.05 o 
  -3  15   3       89.79       83.64      6.92 o 
  -2  15   3      198.39      187.95     14.71 o 
  -1  15   3     1043.32      954.90     18.99 o 
   0  15   3     1108.47     1064.25     23.45 o 
   1  15   3      597.38      545.35     26.99 o 
   2  15   3      410.44      410.21     19.30 o 
   3  15   3      472.59      507.06     17.24 o 
   4  15   3        5.05       12.21      5.97 o 
   5  15   3      224.90      269.80     18.20 o 
   6  15   3      165.98      184.19     22.65 o 
  -6  16   3      462.75      482.66     24.69 o 
  -5  16   3       10.81       12.97      7.63 o 
  -4  16   3       54.19       61.20      8.68 o 
  -3  16   3       15.16        6.40      4.19 o 
  -2  16   3      201.47      217.27      9.71 o 
  -1  16   3      210.04      218.34     12.79 o 
   0  16   3        3.74        1.18      4.87 o 
   1  16   3       17.82       13.90      6.15 o 
   2  16   3      610.68      638.03     21.57 o 
   3  16   3       12.40       12.66      5.59 o 
   4  16   3       72.94       54.36      8.64 o 
   5  16   3       22.45        3.61      7.88 o 
   6  16   3       33.98       42.58     14.30 o 
  -6  17   3       24.77       24.72     17.78 o 
  -5  17   3       95.73       81.54     12.41 o 
  -4  17   3      212.84      229.24     13.83 o 
  -3  17   3      204.72      190.80     10.21 o 
  -2  17   3       83.57       95.30      8.41 o 
  -1  17   3      868.68      866.48     40.67 o 
   0  17   3       17.18        8.72      5.91 o 
   1  17   3     3715.59     3855.86     51.65 o 
   2  17   3        1.30        3.18      5.64 o 
   3  17   3      914.70      942.35     24.46 o 
   4  17   3       34.02       26.37      7.55 o 
   5  17   3      604.47      594.81     31.11 o 
   6  17   3      112.18      113.44     19.86 o 
  -5  18   3       25.47       13.92      8.88 o 
  -4  18   3        3.77       -3.36      5.74 o 
  -3  18   3      121.29      136.43     10.18 o 
  -2  18   3      154.70      151.53     11.59 o 
  -1  18   3     1638.55     1673.59     32.38 o 
   0  18   3     3611.59     3665.21     50.79 o 
   1  18   3       61.96       66.93     18.61 o 
   2  18   3     2570.01     2584.42     44.42 o 
   3  18   3       25.73       37.41      7.68 o 
   4  18   3      722.01      705.52     22.53 o 
   5  18   3       94.03       82.12     13.23 o 
  -5  19   3        7.29       10.32     13.57 o 
  -4  19   3      253.59      209.52     19.75 o 
  -3  19   3      235.39      190.16     11.59 o 
  -2  19   3       15.12       13.75      6.23 o 
  -1  19   3      276.17      290.58     17.47 o 
   0  19   3       13.02       23.28      7.95 o 
   1  19   3      198.99      209.13     14.34 o 
   2  19   3       22.92       31.93      8.62 o 
   3  19   3      206.37      185.12     13.53 o 
   4  19   3      132.99      126.23     12.11 o 
   5  19   3        1.82        0.30      8.53 o 
  -4  20   3       43.57       30.05     12.20 o 
  -3  20   3       35.65       20.62      8.46 o 
  -2  20   3      211.34      236.65     18.85 o 
  -1  20   3        0.31       -8.79      6.12 o 
   0  20   3        1.76       -1.50      6.70 o 
   1  20   3       25.00       16.19      7.97 o 
   2  20   3      453.09      487.65     22.28 o 
   3  20   3       64.58       89.59     12.41 o 
   4  20   3      328.85      342.75     25.78 o 
  -4  21   3       72.64       69.30     15.43 o 
  -3  21   3       47.23       27.52      9.59 o 
  -2  21   3        0.13       -2.99      7.16 o 
  -1  21   3      423.62      415.71     37.97 o 
   0  21   3       29.57       16.89     10.38 o 
   1  21   3     1328.30     1349.51     71.41 o 
   2  21   3      168.00      223.72     17.12 o 
   3  21   3      296.14      289.69     19.16 o 
   4  21   3       88.83       87.18     15.87 o 
  -3  22   3       83.07       81.56     12.76 o 
  -2  22   3       27.14        9.33      8.73 o 
  -1  22   3       12.83        9.63      8.15 o 
   0  22   3      555.00      566.42     46.17 o 
   1  22   3        7.61       18.35      8.68 o 
   2  22   3       43.02       38.33     10.05 o 
   3  22   3       90.96       65.51     11.78 o 
  -2  23   3      357.69      417.09     22.92 o 
  -1  23   3       52.49       71.41     12.55 o 
   0  23   3      204.51      202.49     20.80 o 
   1  23   3       26.80       19.96     10.92 o 
   2  23   3       14.56        1.92      7.87 o 
  -1  24   3       81.42       71.18     18.82 o 
   0  24   3        1.77        9.07      9.46 o 
   1  24   3        1.71        5.19      8.98 o 
  -8   0   4       21.58       23.35     11.45 o 
  -6   0   4      808.23      796.53     31.79 o 
  -4   0   4    12529.63    12249.85    151.45 o 
  -2   0   4     5035.95     5128.85     54.68 o 
   0   0   4       76.05       81.93      5.29 o 
   2   0   4     1673.72     1817.90     40.18 o 
   4   0   4     2253.68     2262.17     35.05 o 
   6   0   4     2106.96     2194.59     52.79 o 
   8   0   4      107.73      100.43     17.83 o 
  -8   1   4      262.60      268.54     19.71 o 
  -7   1   4      236.18      277.96     16.17 o 
  -6   1   4      126.39      144.38     13.30 o 
  -5   1   4      869.90      861.22     21.24 o 
  -4   1   4     1530.41     1556.51     27.46 o 
  -3   1   4     4388.16     4240.66     34.38 o 
  -2   1   4     4689.13     4441.98     34.55 o 
  -1   1   4     3066.25     3132.01     25.94 o 
   0   1   4      279.35      322.76      6.53 o 
   1   1   4     1598.67     1517.38     15.65 o 
   2   1   4     2837.00     3030.49     26.29 o 
   3   1   4      646.50      617.16     11.14 o 
   4   1   4     3647.57     3625.90     34.26 o 
   5   1   4     1355.88     1283.64     21.65 o 
   6   1   4      158.88      149.76     11.43 o 
   7   1   4      247.38      200.25     14.08 o 
   8   1   4       45.85       43.65      9.75 o 
  -8   2   4      174.72      186.59     15.46 o 
  -7   2   4       12.29        1.62      5.65 o 
  -6   2   4        0.01        2.86      4.55 o 
  -5   2   4      891.23      873.47     21.60 o 
  -4   2   4      199.10      190.60     10.21 o 
  -3   2   4     2417.62     2397.52     23.33 o 
  -2   2   4       61.19       75.12      4.16 o 
  -1   2   4     3852.88     3802.28     29.98 o 
   0   2   4      594.50      606.70      8.89 o 
   1   2   4      762.62      773.61     10.28 o 
   2   2   4      223.59      216.94      6.48 o 
   3   2   4     2356.76     2209.13     22.87 o 
   4   2   4      297.84      315.03      9.28 o 
   5   2   4       89.34       82.17      7.61 o 
   6   2   4      370.14      400.85     16.45 o 
   7   2   4      973.15      994.85     26.74 o 
   8   2   4        8.74       10.41      9.71 o 
  -8   3   4       32.38       17.00      8.15 o 
  -7   3   4      340.00      339.94     17.44 o 
  -6   3   4      106.80      115.20     10.53 o 
  -5   3   4      594.88      597.54     18.06 o 
  -4   3   4        4.11        2.48      3.16 o 
  -3   3   4      295.75      313.57     11.97 o 
  -2   3   4     1151.44     1181.71     15.64 o 
  -1   3   4     2655.29     2669.64     23.31 o 
   0   3   4     1791.83     1738.12     16.67 o 
   1   3   4       62.64       86.03      4.64 o 
   2   3   4      353.64      406.63     11.83 o 
   3   3   4     3054.98     3142.42     28.80 o 
   4   3   4        1.40        3.73      3.43 o 
   5   3   4      677.82      671.04     15.79 o 
   6   3   4        9.94        3.70      6.37 o 
   7   3   4      784.90      707.26     24.63 o 
   8   3   4      214.73      221.46     19.83 o 
  -8   4   4        0.80       -2.13      6.97 o 
  -7   4   4       25.52       24.96      7.72 o 
  -6   4   4      177.50      142.10     11.57 o 
  -5   4   4      513.69      532.89     21.25 o 
  -4   4   4     1575.95     1566.60     22.30 o 
  -3   4   4      901.92      887.07     13.26 o 
  -2   4   4     4064.12     4010.17     32.66 o 
  -1   4   4     1891.47     1829.11     18.17 o 
   0   4   4    15078.54    14746.67    101.59 o 
   1   4   4      175.63      165.61      6.13 o 
   2   4   4     5797.10     5943.70     50.45 o 
   3   4   4      539.27      558.12     15.56 o 
   4   4   4      266.15      299.14     13.50 o 
   5   4   4      539.47      548.03     14.59 o 
   6   4   4      100.40      109.61     10.48 o 
   7   4   4      233.51      242.22     19.08 o 
   8   4   4       64.78       59.72     13.08 o 
  -8   5   4      323.34      313.50     19.29 o 
  -7   5   4        5.70        3.40      6.49 o 
  -6   5   4      425.55      424.81     17.49 o 
  -5   5   4      367.85      385.88     15.05 o 
  -4   5   4      811.80      848.79     22.54 o 
  -3   5   4     5062.63     4987.90     40.17 o 
  -2   5   4     2250.65     2219.22     27.10 o 
  -1   5   4     5621.52     5723.06     41.55 o 
   0   5   4     2605.03     2492.26     26.84 o 
   1   5   4     5437.68     5406.63     44.93 o 
   2   5   4     2706.63     2671.41     24.12 o 
   3   5   4      710.56      750.72     13.21 o 
   4   5   4      161.65      143.62      6.85 o 
   5   5   4     1225.11     1226.07     21.72 o 
   6   5   4      330.00      355.44     16.21 o 
   7   5   4       90.15       56.68     13.17 o 
   8   5   4        4.46       -5.23      9.60 o 
  -8   6   4        2.61       -9.83      7.45 o 
  -7   6   4      336.60      290.37     16.87 o 
  -6   6   4      211.49      236.39     17.70 o 
  -5   6   4      143.63      149.27     11.21 o 
  -4   6   4        4.33        0.85      3.44 o 
  -3   6   4       46.41       37.70      3.98 o 
  -2   6   4       49.98       40.47      4.12 o 
  -1   6   4        3.73        6.11      2.29 o 
   0   6   4     2691.04     2568.20     31.18 o 
   1   6   4      753.30      699.28     12.30 o 
   2   6   4     1499.69     1453.55     19.80 o 
   3   6   4      590.54      550.40     10.86 o 
   4   6   4       16.74       14.91      3.70 o 
   5   6   4       32.86       33.17      5.73 o 
   6   6   4      655.70      533.64     22.91 o 
   7   6   4      368.72      427.50     23.42 o 
   8   6   4       99.80      134.11     17.02 o 
  -8   7   4       14.74       28.99      9.45 o 
  -7   7   4       58.02       55.94     13.27 o 
  -6   7   4      227.60      216.53     16.85 o 
  -5   7   4        1.56       -1.64      4.38 o 
  -4   7   4       51.63       48.85      5.70 o 
  -3   7   4      106.52      102.38      5.65 o 
  -2   7   4      202.53      209.07      8.32 o 
  -1   7   4    12113.21    12274.91    154.59 o 
   0   7   4     5207.63     5104.24     50.98 o 
   1   7   4    13671.74    13784.26    102.05 o 
   2   7   4      471.81      473.18     11.06 o 
   3   7   4     7845.89     7900.74     58.05 o 
   4   7   4        0.54        0.67      3.22 o 
   5   7   4      646.84      635.96     19.95 o 
   6   7   4      662.45      640.34     24.71 o 
   7   7   4       74.18       84.77     16.05 o 
  -7   8   4        9.56        3.59      7.07 o 
  -6   8   4       90.43      126.67     11.92 o 
  -5   8   4       45.04       55.60      8.20 o 
  -4   8   4        3.09        0.70      3.68 o 
  -3   8   4     1980.74     1997.37     22.84 o 
  -2   8   4     3207.34     3245.71     44.74 o 
  -1   8   4      319.44      327.68      7.26 o 
   0   8   4     9850.57    10167.83     91.71 o 
   1   8   4      310.29      353.60     11.76 o 
   2   8   4     3591.72     3613.73     36.06 o 
   3   8   4       12.73       14.91      4.05 o 
   4   8   4     3186.70     3234.39     37.12 o 
   5   8   4     2353.89     2458.63     55.33 o 
   6   8   4      236.09      211.37     22.35 o 
   7   8   4        1.98        1.07      8.29 o 
  -7   9   4       51.35       57.90     10.46 o 
  -6   9   4      113.25      114.98     12.94 o 
  -5   9   4      249.99      289.52     14.50 o 
  -4   9   4       55.05       57.51      6.19 o 
  -3   9   4      153.61      171.88      7.22 o 
  -2   9   4      109.13      105.06     11.15 o 
  -1   9   4       33.98       49.59      4.59 o 
   0   9   4      167.40      173.39      9.75 o 
   1   9   4     4974.54     4957.81     52.42 o 
   2   9   4      516.73      528.19     12.45 o 
   3   9   4      814.32      808.81     16.36 o 
   4   9   4       11.05       13.22      4.55 o 
   5   9   4       54.56       77.80      8.90 o 
   6   9   4        8.66       13.08      8.04 o 
   7   9   4      521.42      525.83     26.20 o 
  -7  10   4      270.14      289.91     17.63 o 
  -6  10   4       51.70       65.55      9.51 o 
  -5  10   4      430.59      448.49     17.40 o 
  -4  10   4      176.08      198.42      9.76 o 
  -3  10   4     1859.23     1928.63     27.01 o 
  -2  10   4       32.38       30.51      6.05 o 
  -1  10   4       89.71       84.91      6.36 o 
   0  10   4      916.23      948.34     24.01 o 
   1  10   4      391.44      395.58     13.10 o 
   2  10   4     1322.24     1273.98     23.91 o 
   3  10   4        5.14       12.04      5.11 o 
   4  10   4      653.07      711.18     19.00 o 
   5  10   4     1898.43     1855.58     44.11 o 
   6  10   4      125.03      113.44     27.37 o 
   7  10   4        5.98       -0.17     10.26 o 
  -7  11   4        0.67       -2.51      8.07 o 
  -6  11   4      330.06      310.46     19.58 o 
  -5  11   4      455.99      471.90     21.14 o 
  -4  11   4       11.03        7.80      5.22 o 
  -3  11   4      517.67      509.66     13.54 o 
  -2  11   4       25.81       28.27      4.55 o 
  -1  11   4       11.71       14.01      3.60 o 
   0  11   4     1138.49     1224.06     23.13 o 
   1  11   4     1646.19     1654.02     27.70 o 
   2  11   4      735.32      676.02     17.70 o 
   3  11   4     4888.55     4864.15     55.87 o 
   4  11   4      192.56      185.81     11.24 o 
   5  11   4     2659.15     2713.85     49.84 o 
   6  11   4      163.04      233.62     26.01 o 
   7  11   4      135.61      114.49     32.59 o 
  -7  12   4        0.49        8.46      9.46 o 
  -6  12   4      260.68      251.30     18.30 o 
  -5  12   4        7.14        9.97      6.97 o 
  -4  12   4       20.45       26.22      6.51 o 
  -3  12   4        0.32        6.90      4.22 o 
  -2  12   4      892.58      869.01     24.07 o 
  -1  12   4      451.64      447.02     21.79 o 
   0  12   4      536.34      573.39     18.44 o 
   1  12   4      158.46      139.31      9.94 o 
   2  12   4      781.55      777.36     19.58 o 
   3  12   4      862.12      870.85     28.13 o 
   4  12   4     4483.46     4677.25     94.70 o 
   5  12   4       61.35       70.41     13.68 o 
   6  12   4      560.19      619.59     32.96 o 
   7  12   4        1.73        1.60     15.49 o 
  -7  13   4       34.86       30.43     11.05 o 
  -6  13   4      287.32      287.98     19.67 o 
  -5  13   4       24.75       13.72      7.95 o 
  -4  13   4     1100.00     1130.93     37.44 o 
  -3  13   4     1196.50     1201.20     21.70 o 
  -2  13   4      791.81      776.92     25.18 o 
  -1  13   4       60.18       64.18      7.48 o 
   0  13   4       29.51       26.45      6.93 o 
   1  13   4     1262.37     1214.89     24.91 o 
   2  13   4     2081.49     2120.35     34.24 o 
   3  13   4      526.40      503.88     16.93 o 
   4  13   4       91.55      107.70     10.13 o 
   5  13   4      678.29      673.70     25.77 o 
   6  13   4       46.90       64.36     15.38 o 
   7  13   4       49.29       39.35     39.65 o 
  -6  14   4      102.91       95.89     14.92 o 
  -5  14   4        2.42       -4.95      7.31 o 
  -4  14   4      168.78      137.80     10.82 o 
  -3  14   4      492.57      505.08     14.73 o 
  -2  14   4       29.17       15.37      7.18 o 
  -1  14   4        5.07        1.93      4.68 o 
   0  14   4        4.96       -0.85      4.14 o 
   1  14   4     1251.43     1263.52     26.10 o 
   2  14   4       28.25       18.25      5.77 o 
   3  14   4      529.31      496.11     17.29 o 
   4  14   4     1176.70     1180.46     27.19 o 
   5  14   4      101.54       68.20     26.04 o 
   6  14   4       88.28      113.12     19.58 o 
  -6  15   4        9.53        5.86     11.22 o 
  -5  15   4      200.27      186.25     16.05 o 
  -4  15   4       93.17       84.32     15.09 o 
  -3  15   4      285.64      260.24     12.01 o 
  -2  15   4       81.11       69.98     12.10 o 
  -1  15   4      495.58      470.58     16.33 o 
   0  15   4       75.60       69.89      8.37 o 
   1  15   4     3437.21     3400.04     49.26 o 
   2  15   4       88.16       80.23      9.03 o 
   3  15   4      947.29      989.12     24.50 o 
   4  15   4      214.56      241.03     15.26 o 
   5  15   4      735.88      751.92     27.87 o 
   6  15   4      145.08      196.48     54.50 o 
  -6  16   4        1.14        4.58      8.34 o 
  -5  16   4      198.46      185.13     16.52 o 
  -4  16   4       20.43       14.22      6.21 o 
  -3  16   4       10.02        3.23      5.36 o 
  -2  16   4     1140.08     1106.65     25.38 o 
  -1  16   4        6.33        1.93      4.78 o 
   0  16   4      644.12      617.67     19.06 o 
   1  16   4      172.03      169.73     11.85 o 
   2  16   4     2196.02     2208.04     37.61 o 
   3  16   4       35.69       38.90      7.41 o 
   4  16   4     1999.00     2071.84     57.20 o 
   5  16   4      210.44      193.04     17.28 o 
   6  16   4       39.83       46.31     15.74 o 
  -5  17   4        0.91       -8.81      8.59 o 
  -4  17   4       94.18       74.17     15.14 o 
  -3  17   4      170.75      160.59     12.32 o 
  -2  17   4      178.79      210.04     12.91 o 
  -1  17   4       82.28       85.90     16.71 o 
   0  17   4      131.34      118.61     10.50 o 
   1  17   4      737.12      745.67     22.44 o 
   2  17   4        1.19       -2.28      5.38 o 
   3  17   4      695.55      795.99     24.08 o 
   4  17   4      285.63      304.29     16.27 o 
   5  17   4       71.54       69.73     12.71 o 
  -5  18   4      111.55       92.78     17.98 o 
  -4  18   4        9.21       13.36      8.82 o 
  -3  18   4        3.47        0.54      6.03 o 
  -2  18   4      153.08      155.04     12.17 o 
  -1  18   4      153.00      168.39     14.27 o 
   0  18   4     1376.71     1371.11     30.13 o 
   1  18   4       10.84        8.17      6.28 o 
   2  18   4      216.03      230.96     17.80 o 
   3  18   4       81.24      106.91     11.42 o 
   4  18   4        0.77       -0.09      6.28 o 
   5  18   4        2.31       15.19      9.63 o 
  -5  19   4       57.92       37.77     14.87 o 
  -4  19   4       12.78       21.46      9.28 o 
  -3  19   4      359.02      352.66     26.75 o 
  -2  19   4       54.10       51.91     15.85 o 
  -1  19   4     1765.00     1714.32     34.66 o 
   0  19   4      266.23      307.04     16.22 o 
   1  19   4     3471.19     3482.47     57.03 o 
   2  19   4       58.08       56.68      9.26 o 
   3  19   4      362.20      398.85     18.77 o 
   4  19   4       13.30        4.53      7.17 o 
   5  19   4       50.51       40.99     11.13 o 
  -4  20   4       13.52        3.90      9.09 o 
  -3  20   4       10.69        7.24      7.12 o 
  -2  20   4      306.07      264.36     26.83 o 
  -1  20   4       95.82      108.29     11.51 o 
   0  20   4      654.05      687.58     27.43 o 
   1  20   4       28.06       29.21      8.09 o 
   2  20   4      770.40      861.39     25.84 o 
   3  20   4      110.23      115.19     18.28 o 
   4  20   4       58.70       40.41      9.54 o 
  -4  21   4       64.37       56.79     14.58 o 
  -3  21   4       86.14       90.92     16.94 o 
  -2  21   4       31.18       17.13      8.68 o 
  -1  21   4        0.26        0.57      7.11 o 
   0  21   4       78.92       41.29      9.98 o 
   1  21   4       12.62        3.89      7.98 o 
   2  21   4       69.43       61.77     13.56 o 
   3  21   4       71.56       88.26     12.77 o 
   4  21   4        6.14       -1.26     10.61 o 
  -3  22   4       36.38       16.31      9.69 o 
  -2  22   4      525.12      559.96     36.82 o 
  -1  22   4        0.50        0.71      7.88 o 
   0  22   4       62.05       43.86     10.36 o 
   1  22   4        3.87        8.62     10.58 o 
   2  22   4       28.13       21.36      9.42 o 
   3  22   4       55.89       32.64     11.21 o 
  -2  23   4        0.55       -0.19      8.09 o 
  -1  23   4      112.64      130.65     15.13 o 
   0  23   4      105.00      156.95     16.47 o 
   1  23   4       51.91       35.50     10.30 o 
   2  23   4       89.64      106.64     14.54 o 
   0  24   4      109.11      113.35     15.55 o 
  -7   0   5       12.65        2.59     12.44 o 
  -5   0   5      880.82      930.78     32.12 o 
  -3   0   5      496.19      488.63     14.20 o 
  -1   0   5      622.56      669.59     15.52 o 
   1   0   5      546.77      511.38     14.06 o 
   3   0   5     2533.53     2565.90     36.89 o 
   5   0   5       34.32       53.80      8.33 o 
   7   0   5      358.82      368.94     25.57 o 
  -8   1   5       16.56       30.32      9.29 o 
  -7   1   5      126.05      136.65     12.85 o 
  -6   1   5        9.39        8.42      5.61 o 
  -5   1   5      984.55      909.79     22.49 o 
  -4   1   5      147.76      146.61      9.78 o 
  -3   1   5       77.31       76.57      4.91 o 
  -2   1   5     5397.11     5299.14     41.36 o 
  -1   1   5     3173.76     3120.99     31.64 o 
   0   1   5        0.41        4.79      2.16 o 
   1   1   5      115.47      115.71      4.90 o 
   2   1   5     1068.04     1111.22     18.62 o 
   3   1   5     3791.16     3810.06     34.54 o 
   4   1   5        1.38       -0.20      2.99 o 
   5   1   5      758.64      771.81     15.34 o 
   6   1   5      178.12      135.58     11.10 o 
   7   1   5      167.77      139.34     15.19 o 
   8   1   5      113.68      129.48     24.91 o 
  -8   2   5      114.14      103.80     12.55 o 
  -7   2   5       65.56       78.27     10.37 o 
  -6   2   5       19.93        8.45      5.65 o 
  -5   2   5      458.28      436.54     15.87 o 
  -4   2   5     3240.27     3216.45     42.40 o 
  -3   2   5      775.08      746.73     12.58 o 
  -2   2   5     5606.17     5606.39     43.25 o 
  -1   2   5      850.65      856.72     12.48 o 
   0   2   5     3812.02     3886.13     31.57 o 
   1   2   5       33.67       41.69      3.40 o 
   2   2   5     8999.01     8797.00     61.09 o 
   3   2   5     1841.26     1807.94     21.09 o 
   4   2   5      713.35      723.94     13.79 o 
   5   2   5      830.03      829.77     15.98 o 
   6   2   5     1000.96      980.34     24.70 o 
   7   2   5        3.89        9.72      8.47 o 
   8   2   5        8.38       56.55     13.53 o 
  -8   3   5       98.33       92.68     12.29 o 
  -7   3   5       17.53       26.82      8.76 o 
  -6   3   5      565.70      556.59     19.55 o 
  -5   3   5     1344.58     1369.99     28.20 o 
  -4   3   5      325.80      290.92     13.95 o 
  -3   3   5     2460.83     2515.39     25.64 o 
  -2   3   5     9699.93     9540.19     65.62 o 
  -1   3   5     1126.31     1100.88     14.24 o 
   0   3   5       17.40       26.11      4.45 o 
   1   3   5     5246.92     5176.89     45.03 o 
   2   3   5     2212.11     2202.67     24.07 o 
   3   3   5     1488.16     1479.91     18.74 o 
   4   3   5      592.96      606.04     15.71 o 
   5   3   5      155.63      182.33     10.51 o 
   6   3   5      336.61      337.36     36.53 o 
   7   3   5       91.65      107.10     14.58 o 
   8   3   5       31.60       13.41     10.92 o 
  -8   4   5       37.39       47.36     10.19 o 
  -7   4   5       90.25       57.92      9.73 o 
  -6   4   5       65.76       59.66     12.07 o 
  -5   4   5       95.67      106.31      9.58 o 
  -4   4   5      174.78      188.86      8.71 o 
  -3   4   5      273.45      288.00      8.42 o 
  -2   4   5     3473.56     3388.28     30.39 o 
  -1   4   5        2.47        6.59      2.51 o 
   0   4   5       22.85       27.95      2.92 o 
   1   4   5     3121.26     2891.60     30.19 o 
   2   4   5     1152.70     1177.75     14.93 o 
   3   4   5      106.74       93.24      5.40 o 
   4   4   5        1.13        1.54      3.21 o 
   5   4   5      202.48      184.08     11.32 o 
   6   4   5     1120.35     1349.87     37.78 o 
   7   4   5      705.11      716.38     47.59 o 
  -7   5   5       63.95       61.90     10.04 o 
  -6   5   5       27.51       30.66      7.00 o 
  -5   5   5       16.17        9.00      6.44 o 
  -4   5   5        2.14        6.13      3.91 o 
  -3   5   5      720.37      737.97     13.03 o 
  -2   5   5      444.30      465.93      9.98 o 
  -1   5   5    10151.28     9982.53     86.43 o 
   0   5   5     4437.29     4391.90     40.08 o 
   1   5   5      408.36      397.99     10.81 o 
   2   5   5     1516.27     1451.59     20.64 o 
   3   5   5      707.99      728.49     12.76 o 
   4   5   5     1851.27     1790.03     25.86 o 
   5   5   5      282.83      291.16     13.60 o 
   6   5   5       29.92       23.34     10.20 o 
   7   5   5      194.98      218.39     18.65 o 
  -7   6   5       11.32       11.13      8.71 o 
  -6   6   5      164.58      165.77     12.79 o 
  -5   6   5      402.21      400.14     18.61 o 
  -4   6   5     1553.65     1605.45     24.29 o 
  -3   6   5        8.80       17.70      5.86 o 
  -2   6   5     9773.63     9835.94     79.16 o 
  -1   6   5      683.83      711.35     11.43 o 
   0   6   5    15304.30    15100.92    107.11 o 
   1   6   5      169.63      190.12      9.01 o 
   2   6   5     2540.84     2618.79     42.11 o 
   3   6   5      171.40      183.95      8.75 o 
   4   6   5      213.56      210.29      9.76 o 
   5   6   5      171.38      155.36     11.04 o 
   6   6   5      216.51      196.87     16.38 o 
   7   6   5        4.96       13.52      9.91 o 
  -7   7   5        2.65        4.23      7.59 o 
  -6   7   5      401.53      361.66     21.50 o 
  -5   7   5       11.18        8.73      5.39 o 
  -4   7   5        3.52        7.47      4.20 o 
  -3   7   5     1745.57     1782.64     21.82 o 
  -2   7   5       37.36       36.80      4.11 o 
  -1   7   5     2268.94     2203.05     22.11 o 
   0   7   5       52.62       53.19      7.33 o 
   1   7   5     3943.45     3897.27     46.58 o 
   2   7   5     2027.66     1898.45     25.10 o 
   3   7   5      177.54      169.51     10.70 o 
   4   7   5      766.99      749.51     16.92 o 
   5   7   5      179.12      152.92     11.21 o 
   6   7   5      922.50      946.29     43.83 o 
   7   7   5       62.08       80.88     25.00 o 
  -7   8   5      394.59      423.88     20.69 o 
  -6   8   5       30.32       32.52      8.10 o 
  -5   8   5      246.55      238.39     13.72 o 
  -4   8   5      235.91      271.16     10.79 o 
  -3   8   5       72.40       67.83      5.44 o 
  -2   8   5       61.81       61.37      4.80 o 
  -1   8   5      120.86      121.74      6.30 o 
   0   8   5      180.45      200.24     10.80 o 
   1   8   5      932.85      897.73     25.47 o 
   2   8   5     1443.83     1442.15     21.13 o 
   3   8   5       10.70        8.61      4.01 o 
   4   8   5       88.34       74.96      7.11 o 
   5   8   5      650.89      700.10     20.53 o 
   6   8   5      284.28      316.13     19.78 o 
   7   8   5       82.82      108.12     17.58 o 
  -7   9   5      215.95      253.00     17.15 o 
  -6   9   5      257.66      269.43     18.31 o 
  -5   9   5      374.19      426.32     17.28 o 
  -4   9   5      342.11      327.98     16.65 o 
  -3   9   5     1390.55     1415.76     21.96 o 
  -2   9   5      415.46      400.66     11.31 o 
  -1   9   5      838.41      858.44     15.28 o 
   0   9   5     1674.47     1663.99     27.43 o 
   1   9   5     1162.05     1117.73     24.89 o 
   2   9   5       37.61       36.66      6.01 o 
   3   9   5      750.54      777.01     19.47 o 
   4   9   5       99.46       80.60      8.39 o 
   5   9   5      986.61     1025.52     44.77 o 
   6   9   5      309.44      306.44     38.29 o 
   7   9   5      231.65      241.13     25.53 o 
  -7  10   5        1.15        5.84      9.13 o 
  -6  10   5      443.74      442.66     22.76 o 
  -5  10   5       73.28      108.24     12.45 o 
  -4  10   5      179.42      193.22     11.52 o 
  -3  10   5      253.94      253.25     16.21 o 
  -2  10   5      849.56      862.52     22.71 o 
  -1  10   5      179.63      181.12      9.95 o 
   0  10   5      318.05      268.13     11.70 o 
   1  10   5      791.04      763.47     18.70 o 
   2  10   5      936.22      894.91     26.35 o 
   3  10   5        2.22       -2.61      4.39 o 
   4  10   5     1867.77     1949.68     33.60 o 
   5  10   5      414.51      485.75     21.66 o 
   6  10   5      515.18      508.06     66.86 o 
   7  10   5        0.22       18.20     12.43 o 
  -7  11   5        2.12        5.32      9.00 o 
  -6  11   5      323.44      290.81     22.12 o 
  -5  11   5        0.21        2.75      6.42 o 
  -4  11   5     2508.22     2629.49     39.50 o 
  -3  11   5       18.30       21.56      5.43 o 
  -2  11   5     1206.42     1228.14     26.48 o 
  -1  11   5        9.27        6.76      4.58 o 
   0  11   5      163.87      143.18     19.02 o 
   1  11   5     1407.29     1392.77     26.51 o 
   2  11   5     2585.68     2582.38     38.07 o 
   3  11   5       64.15       62.44      7.77 o 
   4  11   5       33.46       52.83      8.39 o 
   5  11   5      688.45      718.04     25.78 o 
   6  11   5        0.91       10.82     10.56 o 
   7  11   5      196.27      210.91     24.89 o 
  -7  12   5      338.63      367.57     46.38 o 
  -6  12   5      118.06      124.09     14.78 o 
  -5  12   5      339.62      367.40     20.13 o 
  -4  12   5      549.53      538.86     30.03 o 
  -3  12   5     1607.29     1694.50     26.11 o 
  -2  12   5      427.59      476.92     19.30 o 
  -1  12   5        5.63        6.19      4.99 o 
   0  12   5      475.86      529.15     22.29 o 
   1  12   5     1816.37     1828.38     31.42 o 
   2  12   5      854.91      872.58     21.47 o 
   3  12   5     1515.36     1584.43     30.25 o 
   4  12   5      749.15      823.34     22.44 o 
   5  12   5      714.90      799.04     29.11 o 
   6  12   5      113.90       96.94     18.16 o 
  -6  13   5       71.87       75.38     18.79 o 
  -5  13   5      208.78      231.87     16.92 o 
  -4  13   5      362.01      347.92     19.94 o 
  -3  13   5      678.38      644.99     18.92 o 
  -2  13   5       29.18       38.26      6.62 o 
  -1  13   5      397.01      413.97     15.16 o 
   0  13   5      165.97      158.42     13.14 o 
   1  13   5     1158.91     1111.89     24.71 o 
   2  13   5       50.24       48.48      7.45 o 
   3  13   5     1256.68     1273.44     27.56 o 
   4  13   5       31.99       22.58      7.03 o 
   5  13   5     2100.59     2129.15     46.80 o 
   6  13   5       10.03       17.17     12.69 o 
  -6  14   5      499.16      487.46     25.31 o 
  -5  14   5      161.37      216.50     17.11 o 
  -4  14   5      342.83      343.96     25.15 o 
  -3  14   5      701.11      689.56     20.01 o 
  -2  14   5      241.87      238.95     12.70 o 
  -1  14   5        0.42       -5.46      5.19 o 
   0  14   5       69.38       63.28      8.03 o 
   1  14   5      480.73      476.94     16.91 o 
   2  14   5     1504.44     1449.18     29.39 o 
   3  14   5       10.72        6.95      5.74 o 
   4  14   5     2802.24     2984.08     46.40 o 
   5  14   5       55.89       77.20     12.72 o 
   6  14   5       74.44       61.80     16.72 o 
  -6  15   5      240.04      217.41     19.01 o 
  -5  15   5       43.25       49.66     14.24 o 
  -4  15   5      332.13      360.82     19.51 o 
  -3  15   5        9.71        2.58      5.58 o 
  -2  15   5       19.06       24.04      6.60 o 
  -1  15   5       67.69       52.43      7.82 o 
   0  15   5      265.98      262.85     16.66 o 
   1  15   5      141.29      132.45     10.97 o 
   2  15   5     1139.00     1118.06     29.80 o 
   3  15   5      552.13      567.04     24.06 o 
   4  15   5      133.06      116.18     11.71 o 
   5  15   5       57.41       49.07     11.28 o 
   6  15   5       10.74       -7.65     17.90 o 
  -5  16   5      101.05       72.24     15.76 o 
  -4  16   5       32.50       56.70     10.68 o 
  -3  16   5     1579.31     1660.32     32.90 o 
  -2  16   5      253.43      240.30     13.76 o 
  -1  16   5      167.01      165.13     12.08 o 
   0  16   5      504.16      501.63     18.26 o 
   1  16   5       18.06       10.03      6.26 o 
   2  16   5        0.80       -0.70      5.19 o 
   3  16   5       91.69       73.42     11.19 o 
   4  16   5      109.46      116.74     11.65 o 
   5  16   5       20.09       17.27     16.10 o 
  -5  17   5      124.92      106.39     19.21 o 
  -4  17   5        7.61        3.11     11.18 o 
  -3  17   5     1001.33      991.00     25.98 o 
  -2  17   5      433.76      450.82     17.91 o 
  -1  17   5      828.92      807.12     23.16 o 
   0  17   5        1.72       -5.42      5.17 o 
   1  17   5     2368.73     2388.41     47.02 o 
   2  17   5       22.65       30.25      7.62 o 
   3  17   5      265.01      223.15     14.55 o 
   4  17   5        0.70       -0.73      6.59 o 
   5  17   5       59.43       32.67     10.61 o 
  -5  18   5       36.13       30.17     13.39 o 
  -4  18   5      167.71      172.33     16.41 o 
  -3  18   5        0.09       -5.10      6.24 o 
  -2  18   5      711.57      645.91     21.49 o 
  -1  18   5      148.48      126.63     11.84 o 
   0  18   5      927.80      889.92     25.06 o 
   1  18   5      513.66      498.66     19.50 o 
   2  18   5      501.09      424.60     20.51 o 
   3  18   5      635.49      662.06     22.70 o 
   4  18   5      244.55      221.65     15.49 o 
   5  18   5      115.00      154.50     19.74 o 
  -4  19   5        9.80        0.40      8.31 o 
  -3  19   5      126.68      109.13     11.85 o 
  -2  19   5       11.78       10.14      7.09 o 
  -1  19   5       63.84       32.13      8.74 o 
   0  19   5      702.59      751.65     23.93 o 
   1  19   5      142.35      191.00     14.19 o 
   2  19   5      174.45      226.65     15.26 o 
   3  19   5      233.46      222.69     15.37 o 
   4  19   5       31.48       18.84      8.26 o 
  -4  20   5       68.76       35.26     11.38 o 
  -3  20   5       61.64       58.38     10.14 o 
  -2  20   5      902.52      903.36     28.69 o 
  -1  20   5       48.04       44.81      9.47 o 
   0  20   5      711.32      780.12     24.73 o 
   1  20   5      127.75      143.52     13.54 o 
   2  20   5       19.63       15.46      7.58 o 
   3  20   5       36.05       38.26      9.61 o 
   4  20   5       47.49       25.80      9.10 o 
  -3  21   5      221.70      170.95     20.39 o 
  -2  21   5       81.73       83.91     11.54 o 
  -1  21   5     1206.39     1196.18     35.08 o 
   0  21   5       19.01       16.07      8.16 o 
   1  21   5      524.52      551.88     22.47 o 
   2  21   5        2.77        3.04      7.00 o 
   3  21   5       88.94       73.03     11.54 o 
  -2  22   5       69.76       67.88     12.47 o 
  -1  22   5      234.38      199.52     17.65 o 
   0  22   5      120.68       93.38     13.46 o 
   1  22   5       78.07       73.10     12.43 o 
   2  22   5      117.25       83.84     13.27 o 
  -1  23   5      102.23       80.25     13.81 o 
   0  23   5        2.09       -3.76      9.70 o 
   1  23   5       24.56       40.96     20.74 o 
  -6   0   6       22.03       25.08     10.31 o 
  -4   0   6      252.39      239.19     16.98 o 
  -2   0   6     2666.64     2564.87     57.85 o 
   0   0   6     4641.24     4521.46     52.48 o 
   2   0   6    17757.30    17304.17    156.22 o 
   4   0   6     2769.49     2808.49     43.16 o 
   6   0   6     1072.89     1076.88     58.27 o 
  -7   1   6       18.82       11.84      7.17 o 
  -6   1   6      277.77      270.25     15.19 o 
  -5   1   6       46.19       59.58     21.28 o 
  -4   1   6       93.09       86.97      8.49 o 
  -3   1   6      434.16      422.92     10.29 o 
  -2   1   6      489.07      501.38     10.81 o 
  -1   1   6     4774.58     4827.81     47.83 o 
   0   1   6     2678.33     2562.81     25.15 o 
   1   1   6     2864.37     2805.66     26.86 o 
   2   1   6        3.01        4.39      3.31 o 
   3   1   6     5781.22     5666.06     46.39 o 
   4   1   6       21.66       18.77      4.43 o 
   5   1   6      685.43      736.82     17.68 o 
   6   1   6       22.09       11.48      7.90 o 
   7   1   6       37.59       30.99     14.06 o 
  -7   2   6      110.71      101.89     11.73 o 
  -6   2   6       86.89       98.36     10.57 o 
  -5   2   6     1236.39     1304.62     33.26 o 
  -4   2   6       57.31       57.05      8.09 o 
  -3   2   6       31.52       17.87      5.55 o 
  -2   2   6       31.14       23.56      3.73 o 
  -1   2   6       62.23       52.53      4.45 o 
   0   2   6      219.94      229.66     11.33 o 
   1   2   6      866.30      844.53     12.96 o 
   2   2   6      740.74      757.85     12.78 o 
   3   2   6       19.25       16.76      4.78 o 
   4   2   6       27.49       24.87      5.17 o 
   5   2   6     1653.21     1651.26     26.66 o 
   6   2   6      663.63      647.86     24.90 o 
   7   2   6      113.81       96.16     13.97 o 
  -7   3   6       24.38       19.45      9.10 o 
  -6   3   6       58.37       40.16      8.30 o 
  -5   3   6      130.75      123.51     10.50 o 
  -4   3   6      122.60      138.19      9.79 o 
  -3   3   6       25.76       29.31      4.22 o 
  -2   3   6        4.15        0.73      2.80 o 
  -1   3   6     4394.20     4413.01     41.80 o 
   0   3   6       40.87       33.40      4.04 o 
   1   3   6     1128.48     1150.62     16.90 o 
   2   3   6      273.69      289.00      8.22 o 
   3   3   6     2714.19     2675.82     32.18 o 
   4   3   6      126.17      131.88      8.50 o 
   5   3   6     1170.51     1157.98     22.17 o 
   6   3   6       35.08       30.00     10.83 o 
   7   3   6       94.95       98.33     14.46 o 
  -7   4   6       28.94       32.39      8.06 o 
  -6   4   6        2.17        2.61      5.40 o 
  -5   4   6      513.44      541.63     18.28 o 
  -4   4   6     1336.08     1343.10     26.66 o 
  -3   4   6      209.25      245.12      9.06 o 
  -2   4   6     3977.27     3873.71     34.70 o 
  -1   4   6       29.61       27.29      3.63 o 
   0   4   6     5515.21     5477.88     49.09 o 
   1   4   6       68.59       69.20      5.69 o 
   2   4   6     3689.88     3605.06     37.73 o 
   3   4   6     2724.59     2757.69     33.73 o 
   4   4   6     1470.45     1430.98     24.21 o 
   5   4   6       67.09       86.29      7.92 o 
   6   4   6      749.08      748.57     27.33 o 
   7   4   6        0.06        1.14     10.07 o 
  -7   5   6        0.30        5.95      6.71 o 
  -6   5   6       64.69       70.54     13.05 o 
  -5   5   6        2.03       -0.02      4.64 o 
  -4   5   6        2.75        5.78      4.89 o 
  -3   5   6      459.28      428.49     10.73 o 
  -2   5   6      941.34      914.86     14.74 o 
  -1   5   6     2417.24     2505.21     25.21 o 
   0   5   6     1272.93     1309.45     22.24 o 
   1   5   6     4210.23     4025.27     40.16 o 
   2   5   6      247.82      224.17     10.25 o 
   3   5   6      875.59      840.07     19.34 o 
   4   5   6      357.21      357.21     12.46 o 
   5   5   6       26.29       26.70      5.91 o 
   6   5   6      522.93      568.80     24.64 o 
   7   5   6       13.54       -4.62      8.53 o 
  -7   6   6      167.77      156.97     14.19 o 
  -6   6   6        0.06        1.72      5.57 o 
  -5   6   6      192.23      195.99     12.76 o 
  -4   6   6      399.51      461.12     13.60 o 
  -3   6   6        1.56        3.18      3.36 o 
  -2   6   6        3.85        7.31      3.15 o 
  -1   6   6     1464.35     1441.57     21.99 o 
   0   6   6      566.49      575.01     12.92 o 
   1   6   6     1810.06     1789.10     29.95 o 
   2   6   6       87.79       71.66      6.00 o 
   3   6   6       13.06       18.25      4.66 o 
   4   6   6       29.12       48.86      6.32 o 
   5   6   6      268.68      296.59     12.53 o 
   6   6   6      404.30      428.64     22.40 o 
   7   6   6      286.74      332.66     22.11 o 
  -7   7   6       77.33       80.92     10.96 o 
  -6   7   6      154.60      148.05     12.59 o 
  -5   7   6      397.44      410.01     16.91 o 
  -4   7   6       49.03       42.26      6.17 o 
  -3   7   6     1207.39     1226.56     23.43 o 
  -2   7   6      433.85      434.41     10.34 o 
  -1   7   6     6122.12     6077.95     61.99 o 
   0   7   6      296.29      254.63     11.32 o 
   1   7   6        6.39        8.38      4.36 o 
   2   7   6       91.58       79.76      7.54 o 
   3   7   6       25.33       38.19      5.54 o 
   4   7   6      832.99      815.22     18.31 o 
   5   7   6      158.67      148.92     11.41 o 
   6   7   6       32.18       21.13      9.60 o 
   7   7   6      217.61      187.52     49.61 o 
  -7   8   6       86.42      116.73     15.60 o 
  -6   8   6       56.33       48.15     10.21 o 
  -5   8   6      443.94      480.57     21.58 o 
  -4   8   6      215.16      212.15     11.80 o 
  -3   8   6      173.68      223.11     14.43 o 
  -2   8   6     1985.16     1936.71     31.37 o 
  -1   8   6      105.10       93.92      9.34 o 
   0   8   6     2257.90     2232.59     33.18 o 
   1   8   6      564.88      579.73     17.93 o 
   2   8   6      700.81      644.97     17.56 o 
   3   8   6      563.90      553.97     22.58 o 
   4   8   6     1616.23     1633.66     39.65 o 
   5   8   6      213.55      184.40     14.69 o 
   6   8   6      507.42      554.51     40.78 o 
   7   8   6      269.10      245.12     25.02 o 
  -7   9   6        0.05       -2.74      8.58 o 
  -6   9   6       72.11       50.54     11.27 o 
  -5   9   6      276.77      322.30     18.78 o 
  -4   9   6      750.25      791.17     30.96 o 
  -3   9   6      306.01      292.26     16.43 o 
  -2   9   6     1556.63     1580.53     31.65 o 
  -1   9   6     1018.28     1106.94     22.88 o 
   0   9   6      372.56      361.62     15.20 o 
   1   9   6     1742.48     1708.73     57.14 o 
   2   9   6      253.44      253.58     12.30 o 
   3   9   6      698.94      721.11     19.40 o 
   4   9   6      355.39      382.83     21.28 o 
   5   9   6      691.48      757.57     26.33 o 
   6   9   6      240.65      273.23     32.11 o 
   7   9   6      533.72      610.28     54.66 o 
  -7  10   6      476.51      474.24     33.48 o 
  -6  10   6      228.29      268.19     28.39 o 
  -5  10   6      434.99      412.63     20.83 o 
  -4  10   6      371.67      387.38     17.33 o 
  -3  10   6     1006.65      985.03     29.89 o 
  -2  10   6        6.31       15.38      5.96 o 
  -1  10   6      316.64      325.83     13.81 o 
   0  10   6        4.90        8.52      5.12 o 
   1  10   6       17.51       15.96      5.65 o 
   2  10   6      190.73      226.97     11.92 o 
   3  10   6       45.36       56.90      7.75 o 
   4  10   6        0.82        0.11      5.03 o 
   5  10   6      361.31      467.09     22.00 o 
   6  10   6       39.34       33.31     13.53 o 
  -6  11   6      201.92      211.51     28.55 o 
  -5  11   6      408.38      463.53     22.16 o 
  -4  11   6       49.31       48.56      7.89 o 
  -3  11   6      113.12      122.00     12.65 o 
  -2  11   6      175.08      206.61     11.75 o 
  -1  11   6       39.33       29.90      6.86 o 
   0  11   6       79.98       79.74      8.29 o 
   1  11   6      718.01      714.28     19.56 o 
   2  11   6      791.67      809.14     21.07 o 
   3  11   6     3757.24     3748.27     50.23 o 
   4  11   6      605.45      645.12     32.69 o 
   5  11   6      779.52      841.64     28.73 o 
   6  11   6       28.91       28.60     17.42 o 
  -6  12   6      306.25      279.17     20.20 o 
  -5  12   6      159.89      135.15     24.93 o 
  -4  12   6       16.45       12.68      7.26 o 
  -3  12   6      418.96      441.67     16.42 o 
  -2  12   6       89.63       89.66      8.94 o 
  -1  12   6        0.99        0.42      4.24 o 
   0  12   6      759.90      762.51     25.00 o 
   1  12   6      524.57      574.93     20.63 o 
   2  12   6     1193.58     1123.06     36.66 o 
   3  12   6      557.26      579.89     19.06 o 
   4  12   6     2082.00     2203.59     38.83 o 
   5  12   6        0.05        0.60      6.72 o 
   6  12   6      303.40      271.70     26.42 o 
  -6  13   6      143.28      160.34     22.81 o 
  -5  13   6        1.99        5.19      9.91 o 
  -4  13   6     1202.39     1258.93     33.67 o 
  -3  13   6       25.74       26.09      6.83 o 
  -2  13   6      127.14      137.36     10.55 o 
  -1  13   6       52.26       39.31      8.27 o 
   0  13   6      190.61      160.74     14.62 o 
   1  13   6      320.72      319.66     14.75 o 
   2  13   6      750.13      771.03     21.77 o 
   3  13   6       96.41       95.17     10.22 o 
   4  13   6       39.40       30.83      7.51 o 
   5  13   6       22.45       14.64      8.55 o 
   6  13   6        0.58        5.39     12.56 o 
  -6  14   6       45.38       43.96     14.93 o 
  -5  14   6      243.11      238.11     27.13 o 
  -4  14   6      119.26      121.42     13.67 o 
  -3  14   6     1030.96     1058.81     25.53 o 
  -2  14   6       23.14       13.26      7.25 o 
  -1  14   6        9.66       13.52      5.81 o 
   0  14   6      199.91      157.69     11.60 o 
   1  14   6      260.60      252.32     13.78 o 
   2  14   6      275.21      269.29     14.90 o 
   3  14   6       49.52       36.76     11.77 o 
   4  14   6      571.17      610.26     21.53 o 
   5  14   6      210.11      197.92     17.77 o 
   6  14   6       47.72       35.51     26.09 o 
  -5  15   6      228.89      204.67     23.71 o 
  -4  15   6      169.72      173.35     17.60 o 
  -3  15   6      422.41      410.45     17.27 o 
  -2  15   6      424.98      394.39     29.47 o 
  -1  15   6       29.21       19.69      6.63 o 
   0  15   6        1.27        2.56      5.83 o 
   1  15   6     1310.65     1220.67     28.06 o 
   2  15   6        2.24       -3.97      5.26 o 
   3  15   6      783.86      786.97     26.16 o 
   4  15   6        4.40       -0.74      6.30 o 
   5  15   6      329.68      342.25     40.00 o 
  -5  16   6       28.87       17.73     12.88 o 
  -4  16   6      395.59      404.42     21.85 o 
  -3  16   6       10.93        1.82      6.62 o 
  -2  16   6      649.52      679.92     21.48 o 
  -1  16   6        0.08       -0.92      5.36 o 
   0  16   6      509.57      446.11     18.28 o 
   1  16   6       45.56       30.95      7.91 o 
   2  16   6      185.52      161.12     23.65 o 
   3  16   6       51.48       27.24      8.13 o 
   4  16   6      335.12      308.93     17.32 o 
   5  16   6      161.17      175.07     17.94 o 
  -5  17   6      171.82      207.75     25.69 o 
  -4  17   6       86.62       79.67     13.11 o 
  -3  17   6       62.67       83.12     15.18 o 
  -2  17   6       54.28       69.72      9.88 o 
  -1  17   6       88.50       77.98     14.70 o 
   0  17   6      472.73      520.21     27.43 o 
   1  17   6        1.21        3.92      6.48 o 
   2  17   6        1.87       -3.07      5.79 o 
   3  17   6       10.82       11.05      7.08 o 
   4  17   6       27.40       36.82      8.75 o 
   5  17   6       13.09        1.37     11.98 o 
  -4  18   6       35.20       37.05     11.43 o 
  -3  18   6      102.16      123.74     14.98 o 
  -2  18   6     1289.66     1295.96     31.16 o 
  -1  18   6      600.48      708.69     23.45 o 
   0  18   6      596.56      623.47     24.39 o 
   1  18   6      235.28      229.04     15.20 o 
   2  18   6        1.83        8.96      6.71 o 
   3  18   6        1.00       -3.80      7.03 o 
   4  18   6      116.13      117.77     19.86 o 
  -4  19   6       93.17       97.24     32.08 o 
  -3  19   6      852.88      865.18     31.47 o 
  -2  19   6       96.78      114.97     12.47 o 
  -1  19   6      451.87      388.08     18.80 o 
   0  19   6      273.34      270.83     16.50 o 
   1  19   6      231.15      189.28     18.86 o 
   2  19   6        2.41        2.27      6.55 o 
   3  19   6       11.60        2.67      7.32 o 
   4  19   6       71.96       73.90     11.88 o 
  -3  20   6        0.95        2.11      9.18 o 
  -2  20   6      310.28      338.64     18.54 o 
  -1  20   6        1.99       -0.50      7.19 o 
   0  20   6      446.39      410.02     25.44 o 
   1  20   6       37.11       29.57      8.58 o 
   2  20   6       46.46       35.71      9.22 o 
   3  20   6       65.65       52.82     10.90 o 
  -2  21   6       18.31       13.23      8.27 o 
  -1  21   6        8.07       10.86      7.70 o 
   0  21   6      206.18      170.22     15.20 o 
   1  21   6       13.59       20.18      8.51 o 
   2  21   6        0.55        3.86      8.06 o 
  -1  22   6        7.20        2.65      7.92 o 
   0  22   6       91.55       87.04     12.35 o 
   1  22   6        1.83       -4.13      8.04 o 
  -7   0   7      303.19      307.51     25.28 o 
  -5   0   7     1634.41     1703.97     46.67 o 
  -3   0   7      557.15      545.44     17.49 o 
  -1   0   7     1952.58     1870.70     31.46 o 
   1   0   7      144.46      160.07     10.20 o 
   3   0   7      140.27      141.96     12.02 o 
   5   0   7      331.91      350.61     21.64 o 
   7   0   7       16.24       16.86     18.14 o 
  -7   1   7        1.25        0.33      6.34 o 
  -6   1   7      178.93      181.98     13.56 o 
  -5   1   7       19.61       13.59      6.04 o 
  -4   1   7      271.73      250.97     13.76 o 
  -3   1   7       10.25        3.56      3.52 o 
  -2   1   7        3.54        6.71      3.61 o 
  -1   1   7     1696.07     1686.46     29.05 o 
   0   1   7     2641.61     2627.28     27.00 o 
   1   1   7     7033.15     7148.92     54.68 o 
   2   1   7      141.19      162.79      7.33 o 
   3   1   7     4122.45     4032.97     42.83 o 
   4   1   7      244.98      232.11     12.58 o 
   5   1   7      823.25      906.61     22.92 o 
   6   1   7        5.38       18.53     11.96 o 
   7   1   7        0.89       10.46     12.70 o 
  -7   2   7        1.28        9.21      7.42 o 
  -6   2   7       22.04        4.58      5.73 o 
  -5   2   7       72.59       82.71     10.10 o 
  -4   2   7       11.42        1.69      5.35 o 
  -3   2   7       40.78       22.56      4.32 o 
  -2   2   7      335.62      335.88     10.86 o 
  -1   2   7       27.98       34.02      5.35 o 
   0   2   7     1938.35     1982.66     22.63 o 
   1   2   7       49.93       55.87      4.96 o 
   2   2   7     8699.67     8573.81     71.67 o 
   3   2   7      336.35      353.70     11.99 o 
   4   2   7      960.10      968.52     19.87 o 
   5   2   7       41.84       45.71      6.87 o 
   6   2   7      674.32      743.52     35.80 o 
   7   2   7        1.35        4.28     10.95 o 
  -7   3   7      100.31      104.37     12.50 o 
  -6   3   7      241.31      247.50     15.15 o 
  -5   3   7      194.88      195.33     12.71 o 
  -4   3   7        3.71        8.21      5.07 o 
  -3   3   7      241.15      219.13      8.44 o 
  -2   3   7      391.73      373.27     18.10 o 
  -1   3   7      393.03      418.39     14.17 o 
   0   3   7       99.95       89.92      5.43 o 
   1   3   7     3046.60     3094.36     41.03 o 
   2   3   7        6.95        7.87      6.57 o 
   3   3   7     1229.76     1201.42     21.43 o 
   4   3   7        7.10       10.16      4.61 o 
   5   3   7      263.25      263.26     11.90 o 
   6   3   7        2.22       -2.34      9.74 o 
   7   3   7      116.23      100.77     19.29 o 
  -7   4   7      145.43      129.03     13.29 o 
  -6   4   7       16.10       25.46      7.36 o 
  -5   4   7      252.83      260.58     14.18 o 
  -4   4   7      325.86      327.55     14.38 o 
  -3   4   7      583.87      573.72     12.96 o 
  -2   4   7     1564.14     1515.00     20.32 o 
  -1   4   7      642.12      639.32     12.32 o 
   0   4   7       44.15       50.57      5.80 o 
   1   4   7      352.76      345.27     11.74 o 
   2   4   7      135.52      116.82      7.63 o 
   3   4   7      509.37      511.45     16.87 o 
   4   4   7      198.41      213.22     10.49 o 
   5   4   7      401.35      359.04     17.35 o 
   6   4   7      262.27      245.39     18.15 o 
   7   4   7       89.37       76.67     17.99 o 
  -7   5   7        6.54       11.72      7.46 o 
  -6   5   7      104.02      136.43     17.33 o 
  -5   5   7      282.43      282.49     14.87 o 
  -4   5   7      802.26      848.79     24.83 o 
  -3   5   7     2440.22     2376.04     27.64 o 
  -2   5   7      163.11      153.46      7.23 o 
  -1   5   7     3433.64     3526.88     47.74 o 
   0   5   7       44.68       53.40      5.71 o 
   1   5   7       41.08       36.66      5.32 o 
   2   5   7       26.23       19.37      4.41 o 
   3   5   7      358.41      326.72     19.04 o 
   4   5   7       55.17       50.58      6.80 o 
   5   5   7     1247.86     1281.14     27.70 o 
   6   5   7        0.39        4.57      8.40 o 
   7   5   7       13.96        9.95      9.91 o 
  -7   6   7       29.20       33.26      9.09 o 
  -6   6   7      159.55      161.92     17.52 o 
  -5   6   7        8.29        6.50      5.56 o 
  -4   6   7      915.03      886.52     22.39 o 
  -3   6   7      439.63      421.87     11.58 o 
  -2   6   7     1005.71      956.46     18.35 o 
  -1   6   7      826.02      754.24     19.68 o 
   0   6   7      724.93      727.16     18.40 o 
   1   6   7     1187.39     1157.50     23.41 o 
   2   6   7       49.99       55.29      7.18 o 
   3   6   7      723.06      717.97     19.04 o 
   4   6   7      335.62      306.27     12.38 o 
   5   6   7       10.49       11.05      6.06 o 
   6   6   7      626.58      690.63     44.15 o 
   7   6   7      204.46      257.70     37.89 o 
  -7   7   7        4.32       -4.60      7.41 o 
  -6   7   7       41.89       33.07      9.13 o 
  -5   7   7       11.28       -1.70      6.35 o 
  -4   7   7       42.94       50.64     16.14 o 
  -3   7   7     1108.44     1154.38     21.17 o 
  -2   7   7     2580.45     2535.81     36.67 o 
  -1   7   7        1.46        3.32      4.92 o 
   0   7   7     2169.62     2187.95     36.56 o 
   1   7   7      233.73      251.76     11.90 o 
   2   7   7      399.57      349.84     19.09 o 
   3   7   7      651.78      651.84     20.16 o 
   4   7   7      531.24      559.65     18.14 o 
   5   7   7      556.24      533.49     22.68 o 
   6   7   7      455.07      502.03     60.60 o 
   7   7   7      180.66      231.79     25.39 o 
  -7   8   7       82.91       87.50     14.18 o 
  -6   8   7       40.17       28.59     13.66 o 
  -5   8   7       95.56       90.61     13.30 o 
  -4   8   7      917.71      983.81     28.29 o 
  -3   8   7      595.36      640.31     18.28 o 
  -2   8   7      428.56      427.56     15.22 o 
  -1   8   7     1595.21     1641.86     36.49 o 
   0   8   7      472.97      497.98     35.17 o 
   1   8   7       39.34       39.69      6.42 o 
   2   8   7        5.20       -0.35      4.32 o 
   3   8   7      106.59       92.93      9.47 o 
   4   8   7     1270.90     1291.41     27.94 o 
   5   8   7      296.32      303.05     15.24 o 
   6   8   7       19.16       17.15     14.29 o 
  -6   9   7       44.15       39.58     10.86 o 
  -5   9   7      706.88      694.09     26.25 o 
  -4   9   7        9.88        5.05      6.91 o 
  -3   9   7     1128.10     1100.74     28.72 o 
  -2   9   7      121.65      120.50      9.69 o 
  -1   9   7      899.26      847.25     21.07 o 
   0   9   7      574.01      547.49     18.43 o 
   1   9   7     1182.31     1156.18     24.82 o 
   2   9   7     1140.73     1129.71     26.58 o 
   3   9   7       89.66       58.17      8.11 o 
   4   9   7      215.27      244.38     18.10 o 
   5   9   7       70.74       45.57      8.20 o 
   6   9   7      222.96      230.57     33.63 o 
  -6  10   7       44.65       39.81     10.79 o 
  -5  10   7       19.43       15.41     15.09 o 
  -4  10   7      237.12      177.61     14.26 o 
  -3  10   7      188.49      198.46     12.18 o 
  -2  10   7     1126.84     1164.28     25.37 o 
  -1  10   7      143.72      142.60     10.50 o 
   0  10   7     2031.78     1994.22     33.71 o 
   1  10   7      208.90      219.53     12.18 o 
   2  10   7      112.59       87.81      9.50 o 
   3  10   7       51.29       29.83      6.88 o 
   4  10   7     2378.31     2383.16     40.33 o 
   5  10   7       50.55       40.90     10.12 o 
   6  10   7       90.38      103.64     19.58 o 
  -6  11   7      104.48      104.44     18.70 o 
  -5  11   7       37.85       26.00     12.52 o 
  -4  11   7      347.28      346.80     19.22 o 
  -3  11   7      462.08      539.78     20.32 o 
  -2  11   7        7.84       -2.45      5.22 o 
  -1  11   7        8.68        9.84      5.49 o 
   0  11   7       23.65       15.43      6.00 o 
   1  11   7      914.80      917.02     23.95 o 
   2  11   7      522.47      521.22     18.20 o 
   3  11   7      752.33      691.15     21.05 o 
   4  11   7       73.01       80.23      9.94 o 
   5  11   7       37.24       34.37     18.35 o 
   6  11   7       83.33       62.57     16.42 o 
  -6  12   7       33.09       34.46     14.51 o 
  -5  12   7       60.83       61.68     15.84 o 
  -4  12   7      371.12      363.55     19.97 o 
  -3  12   7      126.01       99.58      9.93 o 
  -2  12   7        3.17        5.59      5.89 o 
  -1  12   7      168.37      173.55     11.79 o 
   0  12   7      303.96      294.57     16.85 o 
   1  12   7      113.35      115.70     13.21 o 
   2  12   7      677.99      698.75     21.06 o 
   3  12   7      716.12      794.97     28.13 o 
   4  12   7        1.19        1.46      9.64 o 
   5  12   7       14.89        3.27      7.61 o 
   6  12   7        4.87       -6.91     11.56 o 
  -6  13   7       24.74       13.79     12.79 o 
  -5  13   7       29.57       13.46     11.14 o 
  -4  13   7      547.56      644.32     25.57 o 
  -3  13   7      256.38      285.60     14.84 o 
  -2  13   7       33.26       16.45      6.49 o 
  -1  13   7      535.61      539.12     22.01 o 
   0  13   7      306.97      280.17     14.62 o 
   1  13   7     2371.86     2374.48     42.22 o 
   2  13   7       27.15        8.84      6.34 o 
   3  13   7      437.62      492.61     19.24 o 
   4  13   7        6.61        6.89      6.33 o 
   5  13   7       80.07       53.67     11.62 o 
  -5  14   7       10.73        8.10     10.69 o 
  -4  14   7      272.02      315.27     19.69 o 
  -3  14   7       27.29       32.67      7.98 o 
  -2  14   7      341.92      374.17     23.23 o 
  -1  14   7       39.19       21.50      7.21 o 
   0  14   7     1934.92     1995.97     36.87 o 
   1  14   7       32.33       24.22      8.39 o 
   2  14   7      706.34      651.64     21.37 o 
   3  14   7      266.58      265.08     15.67 o 
   4  14   7      261.54      212.01     21.65 o 
   5  14   7        0.31        3.86     10.86 o 
  -5  15   7      183.38      195.33     42.78 o 
  -4  15   7      145.72      152.14     16.36 o 
  -3  15   7      185.73      172.41     13.25 o 
  -2  15   7       30.14       15.30      6.92 o 
  -1  15   7       83.44      109.58     16.64 o 
   0  15   7      378.74      386.50     25.33 o 
   1  15   7       61.27       56.97     12.55 o 
   2  15   7       86.01       77.68     10.09 o 
   3  15   7        4.12        7.13      6.48 o 
   4  15   7       22.05       -2.82      6.88 o 
   5  15   7       75.49      128.44     16.32 o 
  -5  16   7       31.61       12.16     13.32 o 
  -4  16   7      179.27      175.46     16.93 o 
  -3  16   7      414.56      440.80     23.14 o 
  -2  16   7      173.41      165.47     13.15 o 
  -1  16   7      418.00      419.47     20.04 o 
   0  16   7      313.10      282.32     19.34 o 
   1  16   7      129.89      147.04     12.94 o 
   2  16   7       22.30       11.76      7.02 o 
   3  16   7       70.06       79.44     14.43 o 
   4  16   7      343.06      374.37     34.18 o 
  -4  17   7      125.55      127.01     17.21 o 
  -3  17   7      922.88     1076.11     52.26 o 
  -2  17   7      106.82      101.78     11.64 o 
  -1  17   7      826.62      812.98     44.23 o 
   0  17   7      225.63      240.35     15.77 o 
   1  17   7      227.24      222.15     15.48 o 
   2  17   7       21.17       20.86      7.74 o 
   3  17   7       21.32       16.23      8.42 o 
   4  17   7       11.67       18.84      8.72 o 
  -4  18   7      228.84      232.43     19.67 o 
  -3  18   7       13.83        7.36     10.02 o 
  -2  18   7      637.64      645.09     26.95 o 
  -1  18   7      314.75      371.48     21.36 o 
   0  18   7       86.92       85.69     11.42 o 
   1  18   7        6.85       12.34      7.50 o 
   2  18   7       21.19       13.23      7.39 o 
   3  18   7       85.20       97.48     12.36 o 
   4  18   7       44.97       23.01     13.56 o 
  -3  19   7        0.13        3.53      9.51 o 
  -2  19   7      309.10      368.63     19.25 o 
  -1  19   7      202.10      205.90     17.62 o 
   0  19   7      699.65      707.44     31.56 o 
   1  19   7       48.54       47.96     10.43 o 
   2  19   7        0.03       -2.29      6.94 o 
   3  19   7        2.08       10.78      8.50 o 
  -2  20   7      154.93      142.54     14.47 o 
  -1  20   7      122.52      151.62     14.82 o 
   0  20   7      154.19      150.39     16.58 o 
   1  20   7       85.75       91.09     12.67 o 
   2  20   7        6.59        2.88      7.37 o 
  -1  21   7      159.14      135.87     14.54 o 
   0  21   7       12.58        7.42      8.04 o 
   1  21   7      105.56       52.60     10.88 o 
  -6   0   8       30.58       14.46     10.10 o 
  -4   0   8       52.95       63.00     12.28 o 
  -2   0   8      715.66      719.37     20.63 o 
   0   0   8     2215.07     2196.87     36.20 o 
   2   0   8     6739.08     7009.32    104.17 o 
   4   0   8      834.87      787.30     32.67 o 
   6   0   8      396.41      345.95     38.85 o 
  -7   1   8       55.83       57.19     10.28 o 
  -6   1   8      440.28      459.78     19.87 o 
  -5   1   8       73.94       99.94     10.39 o 
  -4   1   8       21.36       17.81      5.91 o 
  -3   1   8      325.15      332.07     10.66 o 
  -2   1   8      132.20      119.56      7.06 o 
  -1   1   8      516.85      509.08     12.10 o 
   0   1   8      176.46      183.37      7.76 o 
   1   1   8      665.07      706.15     16.62 o 
   2   1   8       44.85       44.01      6.32 o 
   3   1   8      604.35      612.00     18.48 o 
   4   1   8      258.44      258.33     13.74 o 
   5   1   8      635.18      622.72     20.09 o 
   6   1   8       37.99       21.43     22.88 o 
  -7   2   8       82.28       69.18     11.01 o 
  -6   2   8       10.59       21.47      7.42 o 
  -5   2   8      716.38      760.52     22.57 o 
  -4   2   8      250.76      299.41     14.29 o 
  -3   2   8      392.35      360.29     11.14 o 
  -2   2   8      540.25      552.04     14.68 o 
  -1   2   8       56.44       57.86      5.51 o 
   0   2   8       23.24       12.39      4.62 o 
   1   2   8       66.74       62.06      6.93 o 
   2   2   8      395.50      380.49     12.64 o 
   3   2   8      277.46      277.28     11.46 o 
   4   2   8      144.29      136.39     10.79 o 
   5   2   8       24.79       24.41      6.99 o 
   6   2   8       19.02       -2.75      9.67 o 
  -7   3   8        0.58        5.40      7.49 o 
  -6   3   8      555.12      628.03     22.26 o 
  -5   3   8      177.70      211.41     13.59 o 
  -4   3   8      630.86      677.77     20.01 o 
  -3   3   8      124.77      131.62      7.67 o 
  -2   3   8        9.46        8.54      4.09 o 
  -1   3   8     1065.21     1044.83     19.71 o 
   0   3   8        0.29        3.98      5.27 o 
   1   3   8      164.21      176.78      9.86 o 
   2   3   8      143.83      151.57     10.78 o 
   3   3   8      911.10      905.84     19.48 o 
   4   3   8      601.66      627.98     19.38 o 
   5   3   8      889.19      891.39     27.33 o 
   6   3   8      262.85      330.31     26.95 o 
  -6   4   8      121.56      125.94     12.23 o 
  -5   4   8      143.16      153.66     12.09 o 
  -4   4   8      619.13      638.18     21.41 o 
  -3   4   8      464.06      459.79     12.66 o 
  -2   4   8     1397.35     1260.56     22.21 o 
  -1   4   8       91.97      107.60      7.93 o 
   0   4   8       17.04       17.28      4.82 o 
   1   4   8      809.88      847.56     25.58 o 
   2   4   8     1125.62     1122.72     21.30 o 
   3   4   8        6.61        4.46      4.51 o 
   4   4   8     1823.11     1725.73     32.67 o 
   5   4   8      380.64      470.04     18.21 o 
   6   4   8     1006.04      859.35     58.27 o 
  -6   5   8       72.59       58.89     10.75 o 
  -5   5   8       32.38       44.06      8.87 o 
  -4   5   8       54.89       55.29     10.96 o 
  -3   5   8       42.21       50.22      6.76 o 
  -2   5   8     1411.23     1384.69     26.64 o 
  -1   5   8      247.62      272.65     12.60 o 
   0   5   8       33.67       17.91      5.70 o 
   1   5   8       89.94      109.12     11.21 o 
   2   5   8      245.61      237.75     12.14 o 
   3   5   8       62.48       63.63     10.77 o 
   4   5   8       17.09       10.11      5.91 o 
   5   5   8      310.11      298.34     14.96 o 
   6   5   8      107.39      112.38     26.97 o 
  -6   6   8        0.65       -8.86      6.75 o 
  -5   6   8      399.62      420.95     29.21 o 
  -4   6   8       41.03       60.76     13.57 o 
  -3   6   8     1359.26     1515.41     28.73 o 
  -2   6   8      125.83      134.85     16.08 o 
  -1   6   8     1612.90     1672.48     29.80 o 
   0   6   8       38.74       37.61      6.59 o 
   1   6   8       75.66       60.40      8.61 o 
   2   6   8       15.31       25.41      6.20 o 
   3   6   8     2185.58     2198.99     49.17 o 
   4   6   8      278.59      267.87     13.91 o 
   5   6   8      221.88      276.84     14.72 o 
   6   6   8       20.25        7.87     14.05 o 
  -6   7   8        9.60        3.55      9.31 o 
  -5   7   8      422.41      365.98     27.31 o 
  -4   7   8      655.67      619.41     30.85 o 
  -3   7   8      804.23      811.92     21.17 o 
  -2   7   8      271.85      292.26     13.46 o 
  -1   7   8      694.67      711.77     19.53 o 
   0   7   8       79.87       83.38     10.08 o 
   1   7   8        3.42        2.81      5.68 o 
   2   7   8      404.72      391.61     15.52 o 
   3   7   8     1126.16     1099.59     25.46 o 
   4   7   8       92.75       88.91      9.79 o 
   5   7   8     1148.56     1146.78     27.92 o 
   6   7   8        7.37       10.97     11.54 o 
  -6   8   8       70.55       87.58     28.66 o 
  -5   8   8       24.84       43.87     13.17 o 
  -4   8   8      400.85      390.91     26.58 o 
  -3   8   8        5.02        7.16      5.88 o 
  -2   8   8      734.27      734.17     24.40 o 
  -1   8   8       40.49       35.34      6.67 o 
   0   8   8      426.09      423.83     22.64 o 
   1   8   8      655.98      692.96     19.83 o 
   2   8   8     1088.86     1067.39     44.60 o 
   3   8   8      120.68      102.26     10.03 o 
   4   8   8     1278.95     1253.12     28.51 o 
   5   8   8        3.25       10.89      6.66 o 
   6   8   8      280.39      248.85     24.65 o 
  -6   9   8       78.25       70.03     17.03 o 
  -5   9   8        1.07        0.00     10.03 o 
  -4   9   8      169.04      145.31     26.41 o 
  -3   9   8      561.86      605.33     19.24 o 
  -2   9   8      121.64      124.44     10.42 o 
  -1   9   8        1.05        8.53      5.11 o 
   0   9   8      156.71      138.38     16.64 o 
   1   9   8      209.66      185.84     11.84 o 
   2   9   8        4.22        1.53      4.95 o 
   3   9   8      199.73      193.30     21.50 o 
   4   9   8        0.06        6.89      6.25 o 
   5   9   8      293.06      249.03     15.46 o 
   6   9   8       93.38      124.49     20.01 o 
  -6  10   8       11.57       10.56     12.92 o 
  -5  10   8       30.49       37.49     12.95 o 
  -4  10   8        0.11        5.62      9.16 o 
  -3  10   8       46.42       38.72      7.55 o 
  -2  10   8       87.51       85.09      9.50 o 
  -1  10   8       67.49       60.75      8.41 o 
   0  10   8      429.72      427.16     28.85 o 
   1  10   8        0.14        7.90      5.56 o 
   2  10   8       67.30       69.03      9.18 o 
   3  10   8        5.67       -2.67      5.08 o 
   4  10   8      282.01      286.27     15.82 o 
   5  10   8        5.03        3.26      6.29 o 
   6  10   8        4.98       21.60     13.84 o 
  -5  11   8       25.77       16.68     18.06 o 
  -4  11   8       65.70       82.27     35.40 o 
  -3  11   8      261.28      232.92     13.62 o 
  -2  11   8        3.78       -5.80      5.40 o 
  -1  11   8     1885.63     2001.29     39.58 o 
   0  11   8      186.96      190.12     12.70 o 
   1  11   8     2498.19     2581.21     42.04 o 
   2  11   8       63.68       73.86     13.14 o 
   3  11   8      469.59      496.94     31.05 o 
   4  11   8       64.17       47.51      8.65 o 
   5  11   8        3.87       15.40      8.89 o 
  -5  12   8       83.86       36.81     17.90 o 
  -4  12   8       99.42       85.34     17.47 o 
  -3  12   8      182.53      184.73     13.79 o 
  -2  12   8      718.29      692.75     29.87 o 
  -1  12   8      167.54      198.51     21.09 o 
   0  12   8     3534.45     3560.94     69.42 o 
   1  12   8      248.11      254.22     14.90 o 
   2  12   8     1903.20     1922.21     36.93 o 
   3  12   8      251.14      274.44     17.26 o 
   4  12   8      438.23      452.81     19.72 o 
   5  12   8        1.80       10.82      9.02 o 
  -5  13   8        1.04       16.22     12.41 o 
  -4  13   8       69.54       57.37     15.19 o 
  -3  13   8      102.84       87.01     12.69 o 
  -2  13   8      111.00      133.70     11.94 o 
  -1  13   8       10.54        7.05      6.27 o 
   0  13   8      180.84      162.36     15.87 o 
   1  13   8      122.96      105.98     11.77 o 
   2  13   8      261.68      261.81     15.34 o 
   3  13   8        1.27       -8.64      5.76 o 
   4  13   8      163.98      139.65     23.63 o 
   5  13   8        2.95       -0.28      8.25 o 
  -5  14   8       79.15      124.14     23.12 o 
  -4  14   8       20.11       14.41     19.42 o 
  -3  14   8       15.92        2.50      8.20 o 
  -2  14   8      146.96      166.30     13.34 o 
  -1  14   8        2.59        8.95      6.46 o 
   0  14   8      570.16      586.13     21.18 o 
   1  14   8      119.62      108.86     11.63 o 
   2  14   8       84.86       81.37     10.58 o 
   3  14   8      465.79      552.55     29.68 o 
   4  14   8       62.04       43.69      9.63 o 
   5  14   8       96.99       73.16     18.57 o 
  -4  15   8        3.48       -6.12      8.28 o 
  -3  15   8      697.34      680.88     32.57 o 
  -2  15   8       29.19       30.92     11.63 o 
  -1  15   8      428.10      471.52     19.94 o 
   0  15   8       37.07       32.56      8.99 o 
   1  15   8     1317.85     1384.05     32.57 o 
   2  15   8      197.89      199.23     15.13 o 
   3  15   8      481.73      511.21     21.73 o 
   4  15   8        0.03       -0.82      6.92 o 
  -4  16   8        3.12        0.55      8.55 o 
  -3  16   8        2.57        6.98      9.69 o 
  -2  16   8      162.65      133.47     13.12 o 
  -1  16   8      125.69      180.82     14.15 o 
   0  16   8      631.17      651.38     23.15 o 
   1  16   8       50.30       39.78      9.30 o 
   2  16   8       25.93       17.48      7.77 o 
   3  16   8        0.28       -1.04      6.51 o 
   4  16   8       87.52       64.47     11.05 o 
  -3  17   8        5.88        6.94      9.72 o 
  -2  17   8       56.21       49.06      9.86 o 
  -1  17   8       41.33       41.14      9.38 o 
   0  17   8      228.03      254.63     16.45 o 
   1  17   8       80.16      108.68     12.42 o 
   2  17   8       27.73       18.44      8.41 o 
   3  17   8       12.31       28.11      9.28 o 
  -3  18   8      104.41       63.95     14.24 o 
  -2  18   8        0.44       -2.38      7.82 o 
  -1  18   8       62.25       48.01     10.00 o 
   0  18   8       19.89        8.54      7.93 o 
   1  18   8       15.20        9.82      8.09 o 
   2  18   8       81.35       84.08     18.86 o 
   3  18   8        6.26       10.13      8.89 o 
  -2  19   8       35.91       13.32      9.03 o 
  -1  19   8        9.81        9.31      9.48 o 
   0  19   8        7.19       15.08      8.34 o 
   1  19   8       24.79        9.36      8.42 o 
   2  19   8       83.45       63.48     14.41 o 
  -1  20   8       77.81       64.78     11.65 o 
   0  20   8       77.65       47.49     10.57 o 
   1  20   8      106.14      110.84     13.81 o 
  -5   0   9      170.19      171.96     29.54 o 
  -3   0   9       26.98       16.72      7.33 o 
  -1   0   9      258.58      244.79     13.66 o 
   1   0   9     2135.38     2194.61     52.18 o 
   3   0   9        0.22        0.27      6.94 o 
   5   0   9       60.78       81.51     14.69 o 
  -6   1   9       55.78       30.18     17.01 o 
  -5   1   9      166.72      207.62     13.89 o 
  -4   1   9      160.47      140.36     12.27 o 
  -3   1   9      882.72      857.96     17.20 o 
  -2   1   9      486.67      514.54     14.68 o 
  -1   1   9     1235.64     1261.59     22.84 o 
   0   1   9      251.47      235.02     13.00 o 
   1   1   9      645.88      645.70     19.79 o 
   2   1   9      183.79      182.73     13.52 o 
   3   1   9       16.63        7.15      5.29 o 
   4   1   9      121.65      112.63     10.86 o 
   5   1   9      265.83      229.35     18.29 o 
   6   1   9      503.69      563.64     98.01 o 
  -6   2   9       39.97       30.73      7.97 o 
  -5   2   9       65.84       69.62      9.40 o 
  -4   2   9      389.91      431.97     28.46 o 
  -3   2   9       13.35        8.24      4.59 o 
  -2   2   9     1053.11     1116.79     21.97 o 
  -1   2   9       28.76       13.97      5.31 o 
   0   2   9     1675.81     1614.63     26.16 o 
   1   2   9       59.78       52.14      8.22 o 
   2   2   9      730.04      775.13     22.82 o 
   3   2   9       20.69       20.87      7.48 o 
   4   2   9       24.52       22.89      7.00 o 
   5   2   9      255.55      260.70     15.38 o 
   6   2   9      312.45      346.82     28.82 o 
  -6   3   9       37.97       13.74      7.52 o 
  -5   3   9       55.87       43.06     14.32 o 
  -4   3   9       31.48       39.05      7.50 o 
  -3   3   9       89.77       62.58      7.55 o 
  -2   3   9      573.67      614.15     16.52 o 
  -1   3   9      116.72       99.51      8.19 o 
   0   3   9      243.86      247.75     11.31 o 
   1   3   9        3.45        5.54      8.24 o 
   2   3   9        8.11        1.58      5.06 o 
   3   3   9       22.65       11.86      6.84 o 
   4   3   9       18.33       13.74      8.08 o 
   5   3   9      338.17      328.34     20.92 o 
   6   3   9       88.04       77.70     25.53 o 
  -6   4   9       59.65       47.77     10.91 o 
  -5   4   9      339.97      369.49     19.92 o 
  -4   4   9       82.75      106.68     16.43 o 
  -3   4   9     1093.47     1126.55     24.99 o 
  -2   4   9      197.57      209.87     12.03 o 
  -1   4   9      321.94      321.89     13.93 o 
   0   4   9       21.93       18.87      6.26 o 
   1   4   9       58.38       66.46      8.25 o 
   2   4   9     1041.38     1053.67     24.26 o 
   3   4   9       95.99      103.56     11.72 o 
   4   4   9       40.25       57.59     10.11 o 
   5   4   9       44.74       60.05     11.00 o 
   6   4   9       82.08       69.19     24.40 o 
  -6   5   9       37.54       32.54     12.88 o 
  -5   5   9      230.61      254.14     23.68 o 
  -4   5   9      127.64      147.06     40.86 o 
  -3   5   9      164.77      138.89     10.79 o 
  -2   5   9      435.46      403.81     22.36 o 
  -1   5   9       93.64       68.08      8.29 o 
   0   5   9      145.93      139.88     16.03 o 
   1   5   9      528.28      508.40     17.37 o 
   2   5   9       21.50       19.88      8.12 o 
   3   5   9      432.85      436.82     17.11 o 
   4   5   9      808.74      852.10     28.49 o 
   5   5   9      931.89      984.24     30.88 o 
   6   5   9       35.12       44.31     24.56 o 
  -6   6   9       98.09       85.44     17.15 o 
  -5   6   9        1.46        8.59     10.88 o 
  -4   6   9      718.38      726.72     34.05 o 
  -3   6   9       14.57        5.84      8.04 o 
  -2   6   9      114.10      125.78     13.11 o 
  -1   6   9      305.69      311.22     16.68 o 
   0   6   9       93.37       93.33     13.51 o 
   1   6   9       36.30       44.11      9.45 o 
   2   6   9     1033.42     1013.08     24.51 o 
   3   6   9        0.01        8.72      5.76 o 
   4   6   9     1205.30     1268.12     57.45 o 
   5   6   9      123.73      121.54     13.86 o 
   6   6   9      520.03      501.51     51.21 o 
  -6   7   9       34.39       50.65     14.87 o 
  -5   7   9       60.41       72.67     15.62 o 
  -4   7   9      108.03       87.64     15.78 o 
  -3   7   9      361.74      417.80     17.31 o 
  -2   7   9      628.01      641.20     20.74 o 
  -1   7   9       17.22        5.12      7.74 o 
   0   7   9      126.20      148.94     12.12 o 
   1   7   9       79.58       79.90      9.14 o 
   2   7   9      462.57      506.35     18.06 o 
   3   7   9     1124.77     1131.55     27.15 o 
   4   7   9        4.58       -2.37      5.86 o 
   5   7   9      144.90      113.75     13.86 o 
  -5   8   9       74.46       73.48     16.94 o 
  -4   8   9        4.00        3.76      9.87 o 
  -3   8   9      232.13      212.31     13.10 o 
  -2   8   9      110.32       95.40      9.91 o 
  -1   8   9      260.24      270.10     20.99 o 
   0   8   9       21.69       13.59      6.10 o 
   1   8   9        0.04       -0.02      5.20 o 
   2   8   9      596.64      599.98     20.00 o 
   3   8   9       40.22       47.81      8.47 o 
   4   8   9      266.07      253.36     15.26 o 
   5   8   9        6.13       20.63      7.90 o 
  -5   9   9       26.19       27.57     12.96 o 
  -4   9   9       31.19       46.47     13.88 o 
  -3   9   9       35.70       26.77      7.35 o 
  -2   9   9      305.01      329.65     15.50 o 
  -1   9   9      610.81      622.79     20.07 o 
   0   9   9      104.07      104.07     10.39 o 
   1   9   9     1647.35     1715.95     33.73 o 
   2   9   9       46.59       44.96      8.34 o 
   3   9   9      698.85      710.31     38.08 o 
   4   9   9        0.84        8.24      6.96 o 
   5   9   9      259.69      272.00     19.89 o 
  -5  10   9        0.17       -5.97     11.72 o 
  -4  10   9      171.82      172.57     25.61 o 
  -3  10   9       48.75       72.07     12.06 o 
  -2  10   9      406.06      426.35     17.76 o 
  -1  10   9      148.23      166.98     12.31 o 
   0  10   9     1295.23     1292.02     29.37 o 
   1  10   9       69.41       71.47     12.88 o 
   2  10   9      574.14      577.08     25.92 o 
   3  10   9        0.04       -2.99      6.88 o 
   4  10   9      463.54      491.90     31.33 o 
   5  10   9        1.24       -5.36      6.57 o 
  -5  11   9       21.34       23.78     13.75 o 
  -4  11   9        0.52       -0.09     10.31 o 
  -3  11   9      334.23      357.81     20.78 o 
  -2  11   9      130.44      152.71     12.31 o 
  -1  11   9      439.37      437.55     18.31 o 
   0  11   9        3.45        3.93      6.73 o 
   1  11   9      279.35      251.33     15.02 o 
   2  11   9     1377.35     1421.36     32.04 o 
   3  11   9      622.27      612.09     33.00 o 
   4  11   9       48.40       45.87     10.06 o 
   5  11   9       21.44       28.84     11.47 o 
  -5  12   9       11.51       -0.31     13.08 o 
  -4  12   9       16.33       15.61     11.50 o 
  -3  12   9       12.74        6.97      8.41 o 
  -2  12   9       80.80       88.08     10.74 o 
  -1  12   9      167.26      171.48     13.29 o 
   0  12   9      698.13      754.94     33.07 o 
   1  12   9      174.55      182.59     13.80 o 
   2  12   9      217.23      177.05     15.22 o 
   3  12   9      348.69      355.34     18.26 o 
   4  12   9        1.32       -0.18      6.82 o 
  -4  13   9        3.02        2.17     11.49 o 
  -3  13   9      210.00      216.61     23.58 o 
  -2  13   9        4.01        5.99      7.00 o 
  -1  13   9     1391.93     1554.72     38.79 o 
   0  13   9       20.79       25.82     10.50 o 
   1  13   9     1358.37     1389.50     36.81 o 
   2  13   9       13.45       12.05      7.27 o 
   3  13   9      362.46      340.90     18.31 o 
   4  13   9        0.59       -4.22      6.83 o 
  -4  14   9       21.09       22.16     14.06 o 
  -3  14   9        0.75       11.60     10.02 o 
  -2  14   9      516.46      428.51     19.37 o 
  -1  14   9        8.57        1.17      6.96 o 
   0  14   9     1409.56     1514.61     43.61 o 
   1  14   9       31.11       27.31      8.56 o 
   2  14   9      241.82      234.05     15.88 o 
   3  14   9      103.06      105.89     12.72 o 
   4  14   9      198.80      172.81     23.03 o 
  -3  15   9        3.52       14.45      9.86 o 
  -2  15   9        2.40       -3.71      7.09 o 
  -1  15   9      120.38      120.48     14.06 o 
   0  15   9       40.07       58.76     12.44 o 
   1  15   9      138.29      145.25     13.65 o 
   2  15   9      146.95      155.11     14.16 o 
   3  15   9       35.23       31.63      9.29 o 
  -3  16   9       30.03        0.09     10.09 o 
  -2  16   9        6.26        3.09      8.14 o 
  -1  16   9       72.26       62.33     11.00 o 
   0  16   9        3.74       13.74      8.30 o 
   1  16   9        1.35        5.17      7.29 o 
   2  16   9       21.22       15.45      7.82 o 
   3  16   9        5.78        5.45      8.32 o 
  -2  17   9      101.34       82.89     12.37 o 
  -1  17   9       79.92       64.38     11.25 o 
   0  17   9        0.05       -8.12     10.26 o 
   1  17   9      214.33      195.90     23.87 o 
   2  17   9        0.51        5.01      7.46 o 
  -1  18   9       77.13       93.22     13.27 o 
   0  18   9       94.37       91.75     12.55 o 
   1  18   9      102.43      124.55     14.06 o 
  -4   0  10       82.40       97.82     14.33 o 
  -2   0  10     2210.99     2261.77     54.00 o 
   0   0  10       68.70       60.65     12.34 o 
   2   0  10        2.93        0.69      9.55 o 
   4   0  10        3.57        9.84      9.06 o 
  -5   1  10       80.46       84.52     14.09 o 
  -4   1  10        3.19        3.47      7.03 o 
  -3   1  10      403.30      395.51     19.33 o 
  -2   1  10      320.56      366.17     16.15 o 
  -1   1  10     1348.00     1430.49     30.04 o 
   0   1  10     1222.15     1305.85     29.12 o 
   1   1  10      320.57      303.45     16.98 o 
   2   1  10      204.40      215.47     25.52 o 
   3   1  10        7.08        7.62      6.24 o 
   4   1  10        0.66        0.95      5.60 o 
   5   1  10       85.87       81.35     10.87 o 
  -5   2  10       14.37       18.75      8.72 o 
  -4   2  10        4.57       10.62      7.29 o 
  -3   2  10      121.52      107.04      9.11 o 
  -2   2  10        4.10        2.80      5.06 o 
  -1   2  10      411.52      424.00     18.96 o 
   0   2  10       23.66       25.59      7.56 o 
   1   2  10     1111.36     1192.91     35.50 o 
   2   2  10      175.70      157.98     14.20 o 
   3   2  10       10.93       -2.12      8.54 o 
   4   2  10        8.33        0.92      6.69 o 
   5   2  10      168.47      162.89     15.68 o 
  -5   3  10      176.57      240.53     60.28 o 
  -4   3  10      156.52      101.18     16.32 o 
  -3   3  10      127.79      141.56     11.07 o 
  -2   3  10      157.99      173.86     16.20 o 
  -1   3  10      347.53      324.15     14.93 o 
   0   3  10      465.17      467.44     20.94 o 
   1   3  10      423.98      443.75     21.17 o 
   2   3  10       59.98       35.84     15.15 o 
   3   3  10      203.11      192.37     15.69 o 
   4   3  10       49.74       47.13     20.15 o 
   5   3  10       59.57       83.91     12.76 o 
  -5   4  10       14.15       16.21     11.04 o 
  -4   4  10       64.40       74.49     15.23 o 
  -3   4  10      190.82      197.32     12.63 o 
  -2   4  10      328.43      328.11     15.23 o 
  -1   4  10      144.37      164.29     11.70 o 
   0   4  10      134.34      140.82     11.33 o 
   1   4  10        2.57        8.20      7.05 o 
   2   4  10      774.68      794.64     27.11 o 
   3   4  10        0.90       -1.74      6.65 o 
   4   4  10      666.39      661.14     25.99 o 
   5   4  10      111.90      137.21     15.79 o 
  -5   5  10        4.54       -7.71     13.49 o 
  -4   5  10      251.67      215.19     23.28 o 
  -3   5  10      156.97      187.50     12.53 o 
  -2   5  10      230.35      239.36     19.16 o 
  -1   5  10      193.70      198.29     12.65 o 
   0   5  10       37.06       39.62      7.87 o 
   1   5  10      171.66      160.24     22.80 o 
   2   5  10       79.02       84.86     11.99 o 
   3   5  10       62.12       58.59     11.03 o 
   4   5  10      146.22      136.07     14.77 o 
   5   5  10       51.63       66.40     12.19 o 
  -5   6  10      156.57      157.94     21.55 o 
  -4   6  10      164.14      155.29     19.93 o 
  -3   6  10      102.89       88.31     12.38 o 
  -2   6  10       26.48       30.00      7.38 o 
  -1   6  10       30.53       26.95      7.34 o 
   0   6  10       72.09       67.17      8.74 o 
   1   6  10      282.35      293.26     15.01 o 
   2   6  10      819.46      873.47     24.68 o 
   3   6  10       89.85       90.77     12.84 o 
   4   6  10       94.61      131.43     14.72 o 
   5   6  10        0.43       14.85      9.14 o 
  -5   7  10       37.39       47.48     14.58 o 
  -4   7  10      319.99      302.59     26.04 o 
  -3   7  10        1.17        7.14      8.34 o 
  -2   7  10       73.09       76.71      9.77 o 
  -1   7  10       12.53       14.05      6.74 o 
   0   7  10        1.80       -5.07      5.30 o 
   1   7  10      477.66      486.80     20.18 o 
   2   7  10       13.57       14.61      6.79 o 
   3   7  10     1483.17     1549.64     39.90 o 
   4   7  10        0.46       -3.09      7.57 o 
   5   7  10      574.94      665.20     34.91 o 
  -5   8  10       64.92       42.04     14.47 o 
  -4   8  10       40.26       33.85     13.09 o 
  -3   8  10        6.85        9.11      8.37 o 
  -2   8  10       31.65       41.42      8.49 o 
  -1   8  10      505.63      603.23     24.17 o 
   0   8  10      444.15      409.52     17.90 o 
   1   8  10      150.73      157.30     12.86 o 
   2   8  10      318.16      329.21     16.70 o 
   3   8  10      236.40      236.28     23.07 o 
   4   8  10      585.66      510.90     24.83 o 
   5   8  10       10.32        3.58      8.38 o 
  -5   9  10       85.92       76.28     19.18 o 
  -4   9  10       60.38       42.14     30.18 o 
  -3   9  10      233.22      256.06     18.39 o 
  -2   9  10        1.14        3.31      6.21 o 
  -1   9  10        9.37        5.94      6.98 o 
   0   9  10        4.63       10.31      6.96 o 
   1   9  10      669.85      648.95     22.10 o 
   2   9  10      101.49      130.32     12.30 o 
   3   9  10      385.79      425.16     25.07 o 
   4   9  10       17.16       14.13      7.84 o 
  -4  10  10       36.38       39.88     15.06 o 
  -3  10  10       86.17       70.49     12.25 o 
  -2  10  10       12.62        4.13      6.96 o 
  -1  10  10      124.71      128.34     12.14 o 
   0  10  10       37.87       49.10      9.07 o 
   1  10  10       77.89       72.49     10.34 o 
   2  10  10      459.82      438.24     31.15 o 
   3  10  10      202.66      191.06     14.88 o 
   4  10  10      150.36      156.45     13.96 o 
  -4  11  10       92.08      109.87     19.69 o 
  -3  11  10      119.39      124.55     15.07 o 
  -2  11  10       10.13        7.03     10.64 o 
  -1  11  10      496.35      490.64     23.72 o 
   0  11  10       70.23       83.27     11.02 o 
   1  11  10      163.66      168.71     14.02 o 
   2  11  10       84.30       95.65     11.66 o 
   3  11  10      156.29      164.09     23.48 o 
   4  11  10       52.72       50.31     10.13 o 
  -4  12  10       79.70       50.01     16.52 o 
  -3  12  10        2.89       -2.80      8.33 o 
  -2  12  10       79.88       70.11     10.46 o 
  -1  12  10        9.78       13.72      7.53 o 
   0  12  10      788.63      777.31     24.81 o 
   1  12  10       49.77       49.50      9.62 o 
   2  12  10       32.17       26.27      8.14 o 
   3  12  10        4.22       -7.06      6.45 o 
   4  12  10      130.29       95.23     12.62 o 
  -3  13  10        9.28        0.13      8.55 o 
  -2  13  10       15.83       21.01      8.35 o 
  -1  13  10        9.76       16.62      7.81 o 
   0  13  10      117.76       91.45     14.60 o 
   1  13  10       55.98       39.90      9.18 o 
   2  13  10        0.18       -3.10      6.36 o 
   3  13  10       93.03       95.55     12.41 o 
  -3  14  10        3.52      -13.21      8.81 o 
  -2  14  10       62.98       54.71     10.70 o 
  -1  14  10      108.17       98.05     12.57 o 
   0  14  10       65.47       50.55     10.09 o 
   1  14  10        7.79        1.55      7.25 o 
   2  14  10        0.52        7.17      7.36 o 
   3  14  10        5.16        1.37      7.68 o 
  -2  15  10        5.51        5.19      8.21 o 
  -1  15  10       74.39       52.44     10.61 o 
   0  15  10        1.70       15.90      8.88 o 
   1  15  10       54.68       29.35      9.36 o 
   2  15  10        0.48       -5.74      7.33 o 
  -1  16  10      112.09      105.45     24.77 o 
   0  16  10      163.76      156.60     15.12 o 
   1  16  10       14.13       16.27      8.92 o 
  -5   0  11        2.47       14.77     16.05 o 
  -3   0  11      122.01      107.52     22.72 o 
  -1   0  11      319.56      256.57     21.74 o 
   1   0  11     1065.32     1251.35     64.62 o 
   3   0  11       13.29       22.85     18.94 o 
  -5   1  11       51.52       43.99     20.71 o 
  -4   1  11       32.12       41.74     20.71 o 
  -3   1  11      178.45      175.89     12.99 o 
  -2   1  11       63.79       40.70      9.02 o 
  -1   1  11      542.53      577.51     23.54 o 
   0   1  11      310.44      315.59     18.82 o 
   1   1  11      181.55      197.22     25.98 o 
   2   1  11       61.28       56.79     18.38 o 
   3   1  11       45.77       39.73      9.97 o 
   4   1  11       11.60        4.06      7.34 o 
  -5   2  11       44.03       51.00     15.09 o 
  -4   2  11      203.17      177.55     32.43 o 
  -3   2  11       94.09       70.97     11.37 o 
  -2   2  11      877.25     1000.83     29.79 o 
  -1   2  11        0.48       -7.04      6.77 o 
   0   2  11      639.61      646.75     24.85 o 
   1   2  11        0.02        1.59      7.14 o 
   2   2  11      376.38      375.52     21.27 o 
   3   2  11        1.93        3.34      7.80 o 
   4   2  11      229.04      179.76     16.48 o 
  -5   3  11        0.67       -7.86     12.28 o 
  -4   3  11        1.33        6.71     11.15 o 
  -3   3  11      240.35      224.87     22.94 o 
  -2   3  11       64.17       43.44     10.69 o 
  -1   3  11      551.50      612.08     25.76 o 
   0   3  11       16.04        7.31      8.39 o 
   1   3  11      445.42      484.35     23.41 o 
   2   3  11        6.55       11.35      7.88 o 
   3   3  11      195.77      165.13     19.24 o 
   4   3  11       38.03       18.38      8.87 o 
  -4   4  11       24.27        4.59     10.50 o 
  -3   4  11      208.74      204.22     16.24 o 
  -2   4  11       72.29       75.43     13.69 o 
  -1   4  11       14.42       17.07      8.57 o 
   0   4  11       62.82       62.77     11.73 o 
   1   4  11       61.47       76.91     12.56 o 
   2   4  11        0.83        5.49      7.99 o 
   3   4  11      181.90      195.23     17.03 o 
   4   4  11        3.86       -3.34      7.80 o 
  -4   5  11       39.94       41.69     17.18 o 
  -3   5  11        0.38       -0.90      7.50 o 
  -2   5  11       21.82       17.51      7.69 o 
  -1   5  11      132.50      124.33     13.90 o 
   0   5  11      105.19      106.97     13.53 o 
   1   5  11      912.75      928.17     30.82 o 
   2   5  11       70.75       65.54     12.10 o 
   3   5  11      273.57      281.01     26.92 o 
   4   5  11       16.14       19.21      9.67 o 
  -4   6  11        8.22        0.55     19.67 o 
  -3   6  11       31.45       28.62      9.96 o 
  -2   6  11       35.24       30.36      8.44 o 
  -1   6  11       15.31       14.75     10.91 o 
   0   6  11      788.58      887.72     36.43 o 
   1   6  11       86.22      100.65     14.21 o 
   2   6  11     1793.17     1948.46     46.28 o 
   3   6  11      171.81      163.59     16.55 o 
   4   6  11      401.25      427.07     23.81 o 
  -4   7  11      147.69       97.11     18.14 o 
  -3   7  11       24.38       26.64     10.04 o 
  -2   7  11        6.89       12.62      7.34 o 
  -1   7  11      188.41      219.85     17.86 o 
   0   7  11      112.65      102.34     12.79 o 
   1   7  11      242.99      248.20     18.86 o 
   2   7  11       12.12       16.44      8.84 o 
   3   7  11      100.25      134.80     15.52 o 
   4   7  11       96.15       91.83     14.00 o 
  -4   8  11       10.33        7.19     19.91 o 
  -3   8  11       72.99       55.33     12.16 o 
  -2   8  11        7.71       16.71      7.95 o 
  -1   8  11        1.06       -0.36      6.54 o 
   0   8  11       20.53       18.99      7.86 o 
   1   8  11       49.03       43.42      9.27 o 
   2   8  11       21.72       25.50      9.64 o 
   3   8  11       29.37       41.31     11.55 o 
   4   8  11       99.23      105.40     14.92 o 
  -4   9  11       72.34       71.99     18.66 o 
  -3   9  11       26.03       34.83     10.76 o 
  -2   9  11        9.93        5.42      7.32 o 
  -1   9  11       65.64       69.09     12.10 o 
   0   9  11        4.31       11.98      7.51 o 
   1   9  11      347.36      337.27     17.73 o 
   2   9  11       52.07       57.78      9.89 o 
   3   9  11      303.50      334.93     26.65 o 
  -3  10  11       10.84       28.87     11.19 o 
  -2  10  11      101.56      101.78     13.74 o 
  -1  10  11       10.59        2.48      7.45 o 
   0  10  11      267.65      270.10     16.76 o 
   1  10  11        0.09       -7.43      6.72 o 
   2  10  11      378.18      348.57     19.73 o 
   3  10  11      198.24      210.89     18.92 o 
  -3  11  11       19.39       21.90     11.13 o 
  -2  11  11      214.80      227.69     17.12 o 
  -1  11  11        8.60       -3.53      7.66 o 
   0  11  11      101.17       99.96     12.22 o 
   1  11  11        0.40        9.63      7.61 o 
   2  11  11        0.21       -1.80      6.79 o 
   3  11  11        4.87        9.33      7.96 o 
  -2  12  11       61.97       56.74     10.56 o 
  -1  12  11      312.26      350.29     19.00 o 
   0  12  11        9.94       12.79      8.49 o 
   1  12  11       99.67       81.55     11.48 o 
   2  12  11       25.73       35.41      9.82 o 
  -2  13  11        0.90        0.57      8.33 o 
  -1  13  11       26.80       11.81      9.09 o 
   0  13  11        0.39        0.59      7.52 o 
   1  13  11        3.02       17.60      8.31 o 
   2  13  11       13.00       -0.40      9.36 o 
  -1  14  11       62.58       61.71     11.54 o 
   0  14  11       64.51       43.29     10.37 o 
   1  14  11       22.01       15.00      8.77 o 
  -2   0  12      240.19      326.05     32.43 o 
   0   0  12       27.27       11.08     13.97 o 
   2   0  12      284.47      233.74     31.14 o 
  -4   1  12       87.58       45.43     23.76 o 
  -3   1  12       41.41       51.85     21.51 o 
  -2   1  12       52.54       38.00     10.11 o 
  -1   1  12       56.35       57.07     11.17 o 
   0   1  12       55.42       56.88     11.52 o 
   1   1  12      124.99      112.32     14.86 o 
   2   1  12       36.93       39.86     10.44 o 
   3   1  12      320.89      273.00     23.95 o 
  -4   2  12        3.92       28.09     19.75 o 
  -3   2  12       71.13       71.76     23.60 o 
  -2   2  12        0.99       -3.12      7.64 o 
  -1   2  12      170.48      182.01     22.28 o 
   0   2  12        0.03       -0.94      7.69 o 
   1   2  12       29.25       21.88     11.72 o 
   2   2  12        4.07        2.89      7.87 o 
   3   2  12       26.68       27.82     15.39 o 
  -3   3  12       13.14       -1.77     15.57 o 
  -2   3  12        0.20       -1.98      8.07 o 
  -1   3  12        1.84      -10.76      7.18 o 
   0   3  12       23.83       20.76     10.01 o 
   1   3  12      223.98      222.34     20.24 o 
   2   3  12        0.98        0.95      8.06 o 
   3   3  12       94.41       82.44     14.74 o 
  -3   4  12       60.46       71.80     16.00 o 
  -2   4  12      179.73      182.98     24.93 o 
  -1   4  12        2.00       15.68      9.12 o 
   0   4  12      382.08      404.45     22.84 o 
   1   4  12       34.66       29.89     10.89 o 
   2   4  12      574.42      596.98     27.25 o 
   3   4  12        0.57        7.93      8.72 o 
  -3   5  12        6.60       11.30     12.42 o 
  -2   5  12        1.74       -5.22      8.52 o 
  -1   5  12      153.21      205.20     30.64 o 
   0   5  12        8.55        9.37      9.12 o 
   1   5  12      234.07      251.83     21.35 o 
   2   5  12        4.16        0.49      9.46 o 
   3   5  12      499.40      540.53     27.10 o 
  -3   6  12       11.89       -4.12      9.01 o 
  -2   6  12       20.61       14.11      9.55 o 
  -1   6  12        1.16       -0.55      8.38 o 
   0   6  12       69.80       90.06     14.20 o 
   1   6  12       87.86      109.74     15.45 o 
   2   6  12        0.11       -1.37      8.30 o 
   3   6  12      134.75      146.39     17.10 o 
  -3   7  12        2.54        0.39      9.80 o 
  -2   7  12        0.19       -7.82      8.37 o 
  -1   7  12      194.96      191.30     30.75 o 
   0   7  12      135.77      176.03     17.51 o 
   1   7  12      473.99      508.12     26.37 o 
   2   7  12      180.03      186.53     17.95 o 
   3   7  12       81.11       80.42     14.45 o 
  -2   8  12       41.19       21.01      8.61 o 
  -1   8  12       15.29       24.39     10.75 o 
   0   8  12      200.34      255.39     20.30 o 
   1   8  12       19.77       22.48     11.49 o 
   2   8  12      144.81      132.66     18.49 o 
  -2   9  12      117.99      123.13     13.67 o 
  -1   9  12       40.49       33.21      9.53 o 
   0   9  12      118.52      112.73     17.02 o 
   1   9  12       24.79       20.50     10.98 o 
   2   9  12        0.09        1.63      8.78 o 
  -2  10  12       72.75       82.19     19.00 o 
  -1  10  12      125.85      111.06     13.34 o 
   0  10  12       19.46       17.41      8.79 o 
   1  10  12        1.99       -6.06      9.23 o 
  -1  11  12       68.50       45.14     10.85 o 
   0  11  12        0.18       -0.69      8.05 o 
   1  11  12      116.99      142.84     14.54 o 
  -1   0  13       24.20       13.32     17.50 o 
   1   0  13      146.40      227.00     34.03 o 
  -2   1  13       53.82       28.21     13.02 o 
  -1   1  13        0.29       -1.55     10.98 o 
   0   1  13        0.19       -8.55     10.21 o 
   1   1  13       66.20       82.70     16.97 o 
   2   1  13       38.71       47.59     14.96 o 
  -2   2  13       13.40       12.52     12.15 o 
  -1   2  13        5.34        8.14     10.97 o 
   0   2  13       26.54       32.23     13.31 o 
   1   2  13       25.63       32.00     17.82 o 
   2   2  13      267.22      285.28     25.25 o 
  -2   3  13        7.92        0.44      9.01 o 
  -1   3  13        9.70        0.84      9.02 o 
   0   3  13       15.70       10.13     12.60 o 
   1   3  13       88.76       93.86     27.45 o 
  -1   4  13        1.05        7.10     10.91 o 
   0   4  13        9.80        5.53     11.86 o 
   1   4  13        9.79       24.53     11.51 o 
  -1   5  13      160.85      170.28     17.89 o 
   0   5  13        1.37       13.47     10.73 o 
   1   5  13      172.96      234.13     22.88 o 
  -1   6  13        0.04       -7.12      9.19 o 
   0   6  13      443.21      471.83     26.32 o 
                                                 
